# Supplementary material for: A meta-QTL analysis highlights genomic hotspots associated with phosphorus use efficiency in rice (Oryza sativa L.)
Source: Front Plant Sci. 2023 Aug 18;14:1226297. doi: 10.3389/fpls.2023.1226297 (PMC10471825; doi:10.3389/fpls.2023.1226297)
Supplement: Supplementary file 2 [file Table_1.xlsx]

## Sheet: Table S1
	Seq	MQTL	Chr	Start (bp)	Stop (bp)	MSU ID	RAP ID	Symbol	Description	RAP-DB Gene Symbol Synonym(s)	CGSNL Gene Symbol	Oryzabase Gene Symbol Synonym(s)
	1	1.1	chr01	4816831	4818958	LOC_Os01g09450	Os01g0190300	OsIAA2	Similar to Auxin-responsive protein IAA26 (Indoleacetic acid-induced protein 26) (Phytochrome-associated protein 1). (Os01t0190300-01)		IAA2	OsIAA2
	2	1.1	chr01	4879215	4885840	LOC_Os01g09550	Os01g0191300	ONAC003	Similar to NAC-type transcription factor. (Os01t0191300-01);Similar to NAC-type transcription factor. (Os01t0191300-02);NAC transcription factor, Drought resistance (Os01t0191300-03)
	3	1.1	chr01	4905609	4909339	LOC_Os01g09570	Os01g0191700	OsPFK01	Similar to Pyrophosphate-fructose-6-phosphate 1-phosphotransferase-like protein (Pyrophosphate-dependent phosphofructo-1-kinase-like protein). (Os01t0191700-01)		PFK1	OsPFK01	PFK01	OsPFK1
	4	1.1	chr01	4949133	4951123	LOC_Os01g09620	Os01g0192000	OsDOS	CCCH-type zinc finger protein, Negative regulator for leaf senescence (Os01t0192000-01);Similar to C3H transcription factor. (Os01t0192000-02)	DOS, OsDOS, OsC3H2, C3H2, OsTZF2, OsCCCH-Zn-4	DOS	OsDOS	OsC3H2	C3H2	OsTZF2	OsCCCH-Zn-4
	5	1.1	chr01	5002454	5004321	LOC_Os01g09700	Os01g0192900	OsACS5	1-aminocyclopropane-1-carboxylic acid synthase, Submergence response (Os01t0192900-01)
	6	1.1	chr01	5099555	5102080	LOC_Os01g09850	Os01g0195000	OsIDD2	Zinc finger and indeterminate domain (IDD) family transcription factor, Regulation of secondary cell wall formation (Os01t0195000-01)	OsIDD2	IDD2	OsIDD2
	7	1.2	chr01	6185622	6189219	LOC_Os01g11490	Os01g0213100	OsRING48	Similar to Zinc finger, C3HC4 type family protein. (Os01t0213100-00)		RING48, RING53	OsRING48	OsRING53
	8	1.2	chr01	6199245	6200202	LOC_Os01g11520	Os01g0213400	OsRFPH2-8	Zinc finger, RING/FYVE/PHD-type domain containing protein. (Os01t0213400-01)		RFPH2-8	OsRFPH2-8	OsRING68	RING68
	9	1.2	chr01	6518152	6521026	LOC_Os01g11960	Os01g0218900	OsPHD3	Zinc finger, PHD-type domain containing protein. (Os01t0218900-01)		PHD3	OsPHD3
	10	1.2	chr01	6626040	6630462	LOC_Os01g12160	Os01g0221100	OsJAR2	Jasmonyl-L-isoleucine synthase, Wound response, Jasmonic acid signalling (Os01t0221100-01);GH3 auxin-responsive promoter family protein. (Os01t0221100-02)	OsGH3-3, OsGH3.3, OsJAR2	JAR2	OsJAR2	OsGH3.3	GH3.3	OsGH3-3	JAR2/GH3-3	GH3-3	OsGH3.3/OsJAR2
	11	1.2	chr01	6699636	6703371	LOC_Os01g12260	Os01g0222500	OsVHA-E3	Similar to Vacuolar ATP synthase subunit E (EC 3.6.3.14) (V-ATPase E subunit) (Vacuolar proton pump E subunit). (Os01t0222500-01)		VHA-E3	OsVHA-E3
	12	1.2	chr01	6713909	6714986	LOC_Os01g12290	Os01g0222800	SDRLK-67	S-Domain receptor like kinase-67, Partial S-domain containing protein, Response to drought and B. glumae infection in resistant genotypes (Os01t0222800-00)
	13	1.2	chr01	6774202	6776856	LOC_Os01g12400	Os01g0223700	SDRLK-68	S-Domain receptor like kinase-68, Partial S-domain containing protein, Response to drought in tolerant rice genotypes (Os01t0223700-01)
	14	1.2	chr01	6781919	6784207	LOC_Os01g12410	Os01g0223800	OsESG1	S-domain receptor-like kinase-ESG1, Regulation of early crown root development, Drought resistance (Os01t0223800-01)
	15	1.2	chr01	6790903	6793320	LOC_Os01g12430	Os01g0224000	SDRLK-48	S-Domain receptor like kinase-48, Response to drought and chilling in tolerant genotypes (Os01t0224000-00)
	16	1.2	chr01	6813719	6815534	LOC_Os01g12440	Os01g0224100	OsERF#053	Similar to DNA binding protein-like protein. (Os01t0224100-01);Similar to DNA binding protein-like protein. (Os01t0224100-02)		ERF53	OsERF#053	OsERF053	OsERF53	AP2/EREBP#134	AP2/EREBP134
	17	1.2	chr01	6857345	6860952	LOC_Os01g12490	Os01g0224700	OsYUCCA4	Flavin monooxygenase-like enzyme, Auxin biosynthesis (Os01t0224700-01)	YUCCA4, OsYUCCA4, OsYUC4, YUC4	YUCCA4	OsYUCCA4	OsYUC4	YUC4	YUCCA6	OsYUCCA6
	18	1.3	chr01	7249771	7254629	LOC_Os01g13030	Os01g0231000	OsIAA3	Similar to Auxin-responsive protein (Aux/IAA) (Fragment). (Os01t0231000-01);Similar to Auxin-responsive protein (Aux/IAA) (Fragment). (Os01t0231000-02);Similar to Auxin-responsive protein (Aux/IAA) (Fragment). (Os01t0231000-03)		IAA3	OsIAA3
	19	1.3	chr01	7495121	7498347	LOC_Os01g13460	Os01g0235700	OsbHLH008	Similar to BHLH transcription factor (Fragment). (Os01t0235700-01);Similar to BHLH transcription factor (Fragment). (Os01t0235700-02)			OsbHLH008	bHLH008	OsMYL2	MYL2	DLN6	OsDLN6	OsMYC1	MYC1
	20	1.3	chr01	7547017	7551856	LOC_Os01g13520	Os01g0236300	OsARF16	Similar to Auxin response factor 18. (Os01t0236300-01);Similar to Auxin response factor 18. (Os01t0236300-02)		ARF16	OsARF16	OsARF2	OsARF1
	21	1.3	chr01	7712339	7721253	LOC_Os01g13760	Os01g0239100	OsDjB1	Heat shock protein DnaJ family protein. (Os01t0239100-01);Heat shock protein DnaJ family protein. (Os01t0239100-02)
	22	1.3	chr01	7718270	7722217	LOC_Os01g13770	Os01g0239200	OsTPT1	Triose phosphate/phosphate translocator (Os01t0239200-01)
	23	1.3	chr01	7847490	7849833	LOC_Os01g14010	Os01g0242200	OsIDD8	Zinc finger, C2H2-type domain containing protein. (Os01t0242200-01)		IDD8	OsIDD8
	24	1.4	chr01	8334519	8338574	LOC_Os01g14870	Os01g0252200	OsC3H3	Zinc finger, CCCH-type domain containing protein. (Os01t0252200-01)		C3H3	OsC3H3
	25	1.4	chr01	8359017	8362270	LOC_Os01g14920	Os01g0252900	OsZFP	Zinc finger, CCHC-type domain containing protein. (Os01t0252900-01)			OsZFP	ZFP
	26	1.4	chr01	8560625	8569629	LOC_Os01g15300	Os01g0256800	OsC3H4	Similar to zinc finger helicase family protein. (Os01t0256800-01);Hypothetical conserved gene. (Os01t0256800-02)		C3H4	OsC3H4
	27	1.4	chr01	8586157	8586941	LOC_Os01g15340	Os01g0257300	OsRAA1	GTP-binding protein, Homolog of AtFPF1 (Flowering Promoting Factor 1), Cell cycle regulator during root development, Regulation of root architecture and flowering (Os01t0257300-01)
	28	1.4	chr01	8593792	8599448	LOC_Os01g15350	Os01g0257400	OsC3H5	Zinc finger, CCCH-type domain containing protein. (Os01t0257400-01)		C3H5	OsC3H5
	29	1.4	chr01	8659413	8664796	LOC_Os01g15460	Os01g0258700	OsC3H6	Zinc finger, CCCH-type domain containing protein. (Os01t0258700-01);Similar to zinc finger CCCH type domain-containing protein ZFN-like 1. (Os01t0258700-03)		C3H6	OsC3H6
	30	1.4	chr01	8786623	8792221	LOC_Os01g15630	Os01g0261100	OsRFP	Zinc finger, RING-type domain containing protein. (Os01t0261100-01)			OsRFP	OsRING90	RING90
	31	1.4	chr01	8792649	8797358	LOC_Os01g15640	Os01g0261200	OsNAC8	NAC transcription factor, Heat stress tolerance (Os01t0261200-01);Similar to NAC domain-containing protein 74. (Os01t0261200-02)
	32	1.4	chr01	8949337	8951088	LOC_Os01g15900	Os01g0264000	OsDof	Dof transcription factor, Promotion of nutrient ion uptake and accumulation (Os01t0264000-01)	RDD1, OsDof, OsDof2, Dof2, OsDof-2	DOF2	OsDof	OsDof2	Dof2	OsDof-2
	33	1.4	chr01	9204377	9211643	LOC_Os01g16260	Os01g0268100	OsZIFL1	Similar to Major facilitator superfamily antiporter. (Os01t0268100-01)		ZIFL1	OsZIFL1
	34	1.4	chr01	9424556	9429189	LOC_Os01g16600	Os01g0272600	OsRDN	Similar to Root determined nodulation 1. (Os01t0272600-01)
	35	1.4	chr01	9684848	9689506	LOC_Os01g16940	Os01g0276500	-	Similar to Histidine biosynthesis bifunctional protein hisIE, chloroplast precursor [Includes: Phosphoribosyl-AMP cyclohydrolase (EC 3.5.4.19) (PRA-CH); Phosphoribosyl-ATP pyrophosphatase (EC 3.6.1.31) (PRA-PH)]. (Os01t0276500-01);Similar to Histidine biosynthesis bifunctional protein hisIE, chloroplast precursor [Includes: Phosphoribosyl-AMP cyclohydrolase (EC 3.5.4.19) (PRA-CH); Phosphoribosyl-…
	36	1.4	chr01	9690348	9692094	LOC_Os01g16950	Os01g0276600	OsSTA11	Zinc finger, RING/FYVE/PHD-type domain containing protein. (Os01t0276600-01)			OsSTA11	OsRFP	OsRING98	RING98
	37	1.4	chr01	9733832	9738224	LOC_Os01g17000	Os01g0277500	OsDof4	Dof (DNA binding with one finger) transcription factor, C2-C2 zinc finger transcription factor, Regulation of flowering time (Os01t0277500-01)	OsDof4		OsDof4	Dof4	OsDof-4	Dof-4	OsDof3	Dof3
	38	1.4	chr01	9866730	9870864	LOC_Os01g17160	Os01g0279000	OsSub1	Zinc finger, DHHC-type domain containing protein. (Os01t0279000-01)		SUB1	OsSub1	OsDHHC01	DHHC01	OsDHHC1	DHHC1
	39	1.4	chr01	9889550	9902737	LOC_Os01g17214	Os01g0279400	OsZIFL2	Major facilitator superfamily antiporter. (Os01t0279400-01)		ZIFL2	OsZIFL2	Os-mfs1	mfs1
	40	1.4	chr01	9913390	9917318	LOC_Os01g17240	Os01g0279700	OsPT21	Phosphate transporter 4;1 (Os01t0279700-01);Major facilitator superfamily protein. (Os01t0279700-02)
	41	1.5	chr01	11231975	11234809	LOC_Os01g19800	Os01g0303600	OsRFPV-1	Zinc finger, RING/FYVE/PHD-type domain containing protein. (Os01t0303600-01)		RFPV1	OsRFPV-1	OsRING102	RING102
	42	1.5	chr01	11690379	11690975	LOC_Os01g20930	Os01g0311400	OsRING108	Zinc finger, RING/FYVE/PHD-type domain containing protein. (Os01t0311400-00)		RING108	OsRING108
	43	1.5	chr01	11693812	11699838	LOC_Os01g20940	Os01g0311500	OsPHS1a	Similar to PHS1 (PROPYZAMIDE-HYPERSENSITIVE 1); phosphoprotein phosphatase/ protein tyrosine/serine/threonine phosphatase. (Os01t0311500-01);Similar to predicted protein. (Os01t0311500-02)
	44	1.5	chr01	11783910	11784899	LOC_Os01g21120	Os01g0313300	OsERF#068	Similar to EREBP-3 protein (Fragment). (Os01t0313300-01)		ERF68	OsERF#068	OsERF068	OsERF68	AP2/EREBP#003	AP2/EREBP3	ERF2
	45	1.6	chr01	15453686	15457657	LOC_Os01g27720	Os01g0374900	OsRING112	Zinc finger, RING/FYVE/PHD-type domain containing protein. (Os01t0374900-01)		RING112	OsRING112
	46	1.6	chr01	15934495	15935317	LOC_Os01g28450	Os01g0382000	OsPR1b	Pathogenesis-related protein, Disease resistance (Os01t0382000-01)
	47	1.6	chr01	16232158	16234453	LOC_Os01g28989	Os01g0386700	-	Similar to BSK1 (BR-SIGNALING KINASE 1); ATP binding / binding / kinase/ protein kinase/ protein tyrosine kinase. (Os01t0386700-01)
	48	1.6	chr01	19059236	19061167	LOC_Os01g34560	Os01g0529800	-	Beta-ketoacyl-CoA Synthase, Drought tolerance, Cuticular wax synthesis (Os01t0529800-01)
	49	1.7	chr01	19381153	19387198	LOC_Os01g35030	Os01g0534700	OsABCB3	ABC transporter, transmembrane domain domain containing protein. (Os01t0534700-00)		MDR5	OsABCB3	ABCB3	OsPGP3	OsMDR5	OsISC34
	50	1.7	chr02	11015384	11018203	LOC_Os02g18880	Os02g0291000	OsCBL7	Calcineurin B-like protein 7, Positive modulation of drought stress (Os02t0291000-01)
	51	2.7	chr02	25133526	25136096	LOC_Os02g41800	Os02g0628600	OsARF8	Similar to Auxin response factor 8. (Os02t0628600-01)		ARF8	OsARF8
	52	2.7	chr02	25431343	25432503	LOC_Os02g42290	Os02g0634500	OsCLP3	Similar to ATP-dependent Clp protease proteolytic subunit (EC 3.4.21.92) (Endopeptidase Clp). (Os02t0634500-01)			OsCLP3	OsClp3	CLP3
	53	2.7	chr02	25592002	25595087	LOC_Os02g42580	Os02g0638400	OsERF#046	BRO1 domain containing protein. (Os02t0638400-01)		ERF46	OsERF#046	OsERF046	OsERF46
	54	2.7	chr02	25595575	25597607	LOC_Os02g42585	Os02g0638650	OsERF#141	Pathogenesis-related transcriptional factor and ERF domain containing protein. (Os02t0638650-01)		ERF141	OsERF#141	OsERF141	AP2/EREBP#019	AP2/EREBP19
	55	2.7	chr02	25671552	25677242	LOC_Os02g42690	Os02g0639800	OsRDCP2	Hypothetical gene. (Os02t0639800-01);Zinc finger, RING/FYVE/PHD-type domain containing protein. (Os02t0639800-02);Hypothetical gene. (Os02t0639800-03);Zinc finger, RING/FYVE/PHD-type domain containing protein. (Os02t0639800-04);Zinc finger, RING/FYVE/PHD-type domain containing protein. (Os02t0639800-05)		RDCP2	OsRDCP2	OsRING319	RING319
	56	2.7	chr02	25723956	25726080	LOC_Os02g42780	Os02g0640500	OsSIT1	Lectin receptor-like kinase, Mediation of salt sensitivity, Regulation of ethylene homeostasis (Os02t0640500-01)	SIT1	SIT1	OsSIT1
	57	2.7	chr02	25767209	25774440	LOC_Os02g42860	Os02g0641800	OsRH8	Similar to RNA helicase (Fragment). (Os02t0641800-01);Similar to ATP-dependent RNA helicase dhh1. (Os02t0641800-02)			OsRH8
	58	2.7	chr02	25878905	25879875	LOC_Os02g42990	Os02g0643800	OsSAUR11	Auxin-responsive protein, Negative regulation of deep sowing tolerance, Mesocotyl elongation (Os02t0643800-01)	SAUR36	SAUR11	OsSAUR11
	59	2.7	chr02	25967753	25968734	LOC_Os02g43120	Os02g0645000	OsRING107	Zinc finger, RING/FYVE/PHD-type domain containing protein. (Os02t0645000-01)		RING107	OsRING107
	60	2.7	chr02	26027785	26029488	LOC_Os02g43170	Os02g0646200	OsBBX6	Zinc finger, B-box domain containing protein. (Os02t0646200-01)		BBX6	OsBBX6
	61	2.7	chr02	26200136	26204468	LOC_Os02g43410	Os02g0650300	OsYSL15	Iron-phytosiderophore transporter, Iron homeostasis (Os02t0650300-01);Similar to Iron-phytosiderophore transporter YSL15. (Os02t0650300-02)	YSL15, OsYSL15, OsYs7	YSL15	OsYSL15	OsYs7
	62	2.7	chr02	26234414	26238290	LOC_Os02g43460	Os02g0650800	OsCTD2	SNF2-related domain containing protein. (Os02t0650800-00)		CTD2	OsCTD2	CHR740	OsCHR740
	63	2.7	chr02	26323360	26326135	LOC_Os02g43620	Os02g0652800	OsGlpT1	Major facilitator superfamily MFS_1 protein. (Os02t0652800-01)
	64	2.7	chr02	26422187	26423485	LOC_Os02g43790	Os02g0654700	OsERF#091	AP2/ERF family protein, Abiotic stress response (Os02t0654700-01)	ERF91, OsERF#091, OsERF091, OsERF91, AP59, OsAP59, AP2/EREBP#147, AP2/EREBP147, OsBIERF3, BIERF3	ERF91	OsERF#091	OsERF091	OsERF91	AP59	OsAP59	AP2/EREBP#147	AP2/EREBP147	OsBIERF3	BIERF3
	65	2.7	chr02	26456450	26457994	LOC_Os02g43820	Os02g0655200	OsERF#095	Similar to Ap25. (Os02t0655200-01);ERF family protein, Transcriptional regulator, Salt stress tolerance (Os02t0655200-02)	ERF95, OsERF#095, OsSta2	ERF95	OsERF#095	OsERF095	OsERF95	AP2/EREBP#020	AP2/EREBP20	OsSta2	Sta2
	66	2.7	chr02	26524619	26526019	LOC_Os02g43940	Os02g0656600	OsERF#032	Similar to Dehydration responsive element binding protein 2B (DREB2B protein). (Os02t0656600-00)		ERF32	OsERF#032	OsERF032	OsERF32	AP2/EREBP#021	AP2/EREBP21	OsDREB2B
	67	2.7	chr02	26550965	26552002	LOC_Os02g43970	Os02g0657000	-	DREB-like protein, AP2/EREBP-type transcription factor, Drought tolerance, Seed germination, Response to abiotic stress (Os02t0657000-01)
	68	2.7	chr02	26616524	26617346	LOC_Os02g44090	Os02g0658200	-	Zinc finger, PHD-type domain containing protein. (Os02t0658200-01)
	69	2.7	chr02	26668796	26671144	LOC_Os02g44120	Os02g0659100	OsDLN62	Zinc finger, C2H2-type domain containing protein. (Os02t0659100-01)		DLN62	OsDLN62
	70	2.7	chr02	26689426	26690900	LOC_Os02g44130	Os02g0659500	OsDLN63	Zinc finger, C2H2-type domain containing protein. (Os02t0659500-01)		DLN63	OsDLN63
	71	2.7	chr02	26767607	26771623	LOC_Os02g44230	Os02g0661100	OsTPP1	Trehalose-6-phosphate phosphatase, Trehalose biosynthesis, Chilling tolerance (Os02t0661100-01);Similar to Trehalose-phosphate phosphatase. (Os02t0661100-02)
	72	2.7	chr02	26804988	26805820	LOC_Os02g44310	Os02g0662000	RCc3
	73	2.7	chr02	28808920	28811960	LOC_Os02g47190	Os02g0700300	OsDLN66	Similar to Phosphate starvation response regulator-like protein. (Os02t0700300-01)
	74	2.7	chr03	411801	414456	LOC_Os03g01670	Os03g0107100	-	Hypothetical conserved gene. (Os03t0107100-00)
	75	4.1	chr04	7221326	7221880	LOC_Os04g13090	Os04g0207600	AM39	Similar to H0825G02.10 protein. (Os04t0207600-01)		AM39	AM39
	76	4.1	chr04	7877462	7883443	LOC_Os04g14110	Os04g0217900	-	Similar to TRAF-type zinc finger family protein. (Os04t0217900-01)
	77	4.1	chr04	7947573	7949742	LOC_Os04g14190	Os04g0218900	-	Similar to TRAF-type zinc finger family protein. (Os04t0218900-01)
	78	4.1	chr04	8117448	8126285	LOC_Os04g14510	Os04g0221600	-	Zinc finger, PHD-type domain containing protein. (Os04t0221600-01)
	79	4.4	chr04	24267885	24270169	LOC_Os04g40880	Os04g0485400	OsISC44	Similar to Nucleotide-binding protein. (Os04t0485400-01);Similar to nucleotide-binding protein 1. (Os04t0485400-02)		ISC44	OsISC44
	80	4.4	chr04	24356759	24357616	LOC_Os04g41050	Os04g0487400	OsRING83	Zinc finger, RING-type domain containing protein. (Os04t0487400-00)		RING83	OsRING83
	81	4.4	chr04	24359394	24360538	LOC_Os04g41060	Os04g0487550	OsC3H29	Putative zinc finger CCCH domain-containing protein 29. (Os04t0487550-00)		C3H29	OsC3H29	OsCCCH-Zn-9
	82	4.4	chr04	24535112	24536254	LOC_Os04g41350	Os04g0490900	OsAAP11G	Similar to OSIGBa0130B08.4 protein. (Os04t0490900-00)		AAP11G	OsAAP11G	OsAAP19	AAP19
	83	4.4	chr04	24863994	24867715	LOC_Os04g41970	Os04g0497200	OsGLU3	Putative membrane-bound endo-1,4-beta-glucanase, Synthesis of root cellulose, Modulation of root cell division and elongation (Os04t0497200-01)
	84	4.4	chr04	24915054	24918786	LOC_Os04g42090	Os04g0498600	SamDC	S-adenosylmethionine decarboxylase, Polyamine biosynthesis, Salt and drought stresses, Abiotic stress (Os04t0498600-01);Similar to cDNA clone:J013002M21, full insert sequence. (Os04t0498600-02)
	85	4.4	chr04	25182303	25186566	LOC_Os04g42570	Os04g0504500	OsPLT4	Similar to protein BABY BOOM 1. (Os04t0504500-01)		PLT4	OsPLT4	AP2/EREBP#037	AP2/EREBP37	BBM4	OsBBM4
	86	4.3	chr04	28592081	28595747	LOC_Os04g48050	Os04g0568900	OsRINGzf1	RING zinc finger protein, E3 ubiquitin ligase, Regulation of drought resistance (Os04t0568900-01)	OsRINGzf1	RINGZF1	OsRINGzf1	OsRING34	RING34
	87	4.3	chr04	28600699	28607038	LOC_Os04g48070	Os04g0569100	Roc4(t)	Similar to OCL1 homeobox protein. (Os04t0569100-01);Homeodomain-leucine zipper IV protein, GL2-type homeobox protein, Transcription factor, Promotion of flowering time preferentially under long days, Positive regulation of cuticular wax biosynthesis, Drought stress response (Os04t0569100-02)
	88	4.3	chr04	28672747	28677225	LOC_Os04g48170	Os04g0570000	OsCYP87A3	Cytochrome P450 87A3, Auxin signaling in the regulation of coleoptile growth (Os04t0570000-01)	CYP87A3	CYP87A3	OsCYP87A3
	89	4.3	chr04	28788533	28791208	LOC_Os04g48310	Os04g0571800	OsRING94	RING-H2 protein, Regulation of anther and root lignification (Os04t0571800-01);Zinc finger, RING/FYVE/PHD-type domain containing protein. (Os04t0571800-02)	OsATL53	RING94	OsRING94
	90	4.3	chr04	28813791	28814782	LOC_Os04g48330	Os04g0572200	OsERF#023	Similar to OSIGBa0127A14.7 protein. (Os04t0572200-00)		ERF23	OsERF#023	OsERF023	OsERF23	AP2/EREBP#144	AP2/EREBP144
	91	4.3	chr04	28820116	28821919	LOC_Os04g48350	Os04g0572400	OsDREB1E	Dehydration-responsive element binding protein 1E, Chilling tolerance, Positive regulation of heat tolerance (Os04t0572400-01)	OsDREB1E	DREB1E	OsDREB1E	OsERF030	OsERF#030	OsERF30	ERF30	AP2/EREBP#160	AP2/EREBP160	OsDREB1-1
	92	4.3	chr04	28862600	28868988	LOC_Os04g48390	Os04g0573000	OsSPX-MFS1	SPX-MFS protein, Phosphate transporter, Pi homeostasis (Os04t0573000-01)	OsSPX-MFS1		OsSPX-MFS1	SPX-MFS1
	93	4.3	chr04	28874420	28882313	LOC_Os04g48410	Os04g0573200	SOD	Copper chaperone for superoxide dismutase, Target of miR398b, Resistance to rice blast disease (Os04t0573200-01);Similar to OSIGBa0147H17.7 protein. (Os04t0573200-02);Superoxide dismutase, copper/zinc binding domain containing protein. (Os04t0573200-03);Hypothetical gene. (Os04t0573200-04);Hypothetical gene. (Os04t0573200-05)	CCSD		SOD	OsSOD-Cu/Zn	SOD-Cu/Zn	OsaCCS	OsCCS	CCS
	94	4.3	chr04	29131883	29134682	LOC_Os04g48850	Os04g0578000	OsACS2	ACC synthase, Ethylene biosynthesis (Os04t0578000-01)	ACS2, OsACS2, Os-ACS2	ACS2	OsACS2	Os-ACS2
	95	4.3	chr04	29178862	29181665	LOC_Os04g48930	Os04g0578600	OsFRO2	Similar to H0404F02.15 protein. (Os04t0578600-01);Ferric reductase oxidase, Iron homeostasis, "Drought, heat, salinity stress response" (Os04t0578600-02)	OsFRO2, OsFRO1	FRO2	OsFRO2	OsFRO1
	96	4.3	chr04	29213355	29214344	LOC_Os04g49000	Os04g0579200	OsRING328	Zinc finger, RING/FYVE/PHD-type domain containing protein. (Os04t0579200-01)		RING328	OsRING328
	97	4.3	chr04	29289244	29291788	LOC_Os04g49130	Os04g0580400	OsUBC3	SUMO conjugating enzyme, Drought stress response (Os04t0580400-01)
	98	4.3	chr04	29485142	29488557	LOC_Os04g49410	Os04g0583500	OsEXPA10	Expansin, Al-inducible expansin, Root cell elongation (Os04t0583500-01);Similar to Expansin-A10. (Os04t0583500-02)
	99	4.3	chr04	29493928	29498951	LOC_Os04g49430	Os04g0583700	-	Zinc finger, FYVE-type domain containing protein. (Os04t0583700-00)
	100	4.3	chr04	29500955	29503774	LOC_Os04g49450	Os04g0583900	LHY	MYB-related transcription factor, Mediation of response to ABA and drought (Os04t0583900-01)
	101	4.3	chr04	29531283	29535738	LOC_Os04g49510	Os04g0584600	OsCDPK13	Similar to Calcium dependent protein kinase. (Os04t0584600-01);Group I calcium-dependent protein kinase, Cold and salt/drought tolerance, Activation of NADPH oxidase (RBOHH) in rice root during aerenchyma formation (Os04t0584600-02);Similar to cDNA clone:001-041-E12, full insert sequence. (Os04t0584600-03)
	102	4.3	chr04	29556896	29563246	LOC_Os04g49560	Os04g0585100	OsDHHC12	Zinc finger, DHHC-type domain containing protein. (Os04t0585100-01)		DHHC12	OsDHHC12
	103	4.3	chr04	29588252	29590515	LOC_Os04g49620	Os04g0585700	OsFLZ12	Protein of unknown function DUF581 family protein. (Os04t0585700-01)		FLZ12	OsFLZ12
	104	4.3	chr04	29605677	29607174	LOC_Os04g49650	Os04g0585900	OsFLZ13	Protein of unknown function DUF581 family protein. (Os04t0585900-01);Protein of unknown function DUF581 family protein. (Os04t0585900-02)		FLZ13	OsFLZ13
	105	4.3	chr04	29610157	29611144	LOC_Os04g49660	Os04g0586000	OsFLZ14	Protein of unknown function DUF581 family protein. (Os04t0586000-00)		FLZ14	OsFLZ14
	106	4.3	chr04	29620862	29621588	LOC_Os04g49670	Os04g0586100	OsFLZ15	Protein of unknown function DUF581 family protein. (Os04t0586100-01)		FLZ15	OsFLZ15
	107	4.3	chr04	29624421	29625055	LOC_Os04g49680	Os04g0586200	OsFLZ16	Similar to H0307D04.13 protein. (Os04t0586200-01)		FLZ16	OsFLZ16
	108	4.3	chr04	29640960	29642380	LOC_Os04g49700	Os04g0586700	OsRING72	Zinc finger, RING/FYVE/PHD-type domain containing protein. (Os04t0586700-01)		RING72	OsRING72
	109	4.3	chr04	29719544	29729743	LOC_Os04g49860	Os04g0588200	-	Similar to emb2411 (embryo defective 2411); ATP binding / ATP-dependent DNA helicase/ DNA binding. (Os04t0588200-00)
	110	4.3	chr04	29809222	29810808	LOC_Os04g49970	Os04g0589700	OsPUB35	Zinc finger, RING/FYVE/PHD-type domain containing protein. (Os04t0589700-01)		PUB35	OsPUB35	PUB35
	111	4.3	chr04	29969365	29972655	LOC_Os04g50208	Os04g0592500	-	Phosphoenolpyruvate carboxykinase, ATP-utilising domain containing protein. (Os04t0592500-01)
	112	4.3	chr04	30009263	30011384	LOC_Os04g50720	Os04g0593600	-	Zinc finger, C2H2-type domain containing protein. (Os04t0593600-01)
	113	4.3	chr04	30297858	30305607	LOC_Os04g51172	Os04g0600500	OsBRXL3	Disease resistance/zinc finger/chromosome condensation-like region domain containing protein. (Os04t0600500-01);BREVIS RADIX-like protein, Drought and salt stress response (Os04t0600500-02)	OsBRXL3	BRXL3	OsBRXL3
	114	4.3	chr04	30374702	30377053	LOC_Os04g51270	Os04g0601700	OsVHA-G	Similar to Vacuolar ATP synthase subunit G 1 (EC 3.6.3.14) (V-ATPase G subunit 1) (Vacuolar proton pump G subunit 1). (Os04t0601700-01);Similar to Vacuolar ATP synthase subunit G 1 (EC 3.6.3.14) (V-ATPase G subunit 1) (Vacuolar proton pump G subunit 1). (Os04t0601700-02)		VHA-G	OsVHA-G
	115	4.3	chr04	30783636	30784530	LOC_Os04g51890	Os04g0608300	OsSAUR20	Auxin responsive SAUR protein domain containing protein. (Os04t0608300-01)		SAUR20	OsSAUR20
	116	4.3	chr04	31502967	31514308	LOC_Os04g52900	Os04g0620000	OsABCC1	C-type ATP-binding cassette (ABC) transporter, Arsenic (As) detoxification, Reduction of As in grains (Os04t0620000-01)
	117	4.5	chr04	31959627	31961695	LOC_Os04g53612	Os04g0628000	OsISC40	Protein of unknown function DUF794, plant family protein. (Os04t0628000-01)		ISC40	OsISC40
	118	4.5	chr04	31977268	31981158	LOC_Os04g53660	Os04g0628400	-	Zinc finger, BED-type predicted domain containing protein. (Os04t0628400-01);Similar to Transposase-related protein b-gary. (Os04t0628400-02);Zinc finger, BED-type predicted domain containing protein. (Os04t0628400-03);Zinc finger, BED-type predicted domain containing protein. (Os04t0628400-04)
	119	5.1	chr05	140783	143130	LOC_Os05g01180	Os05g0102200	-	Zinc finger, CCHC retroviral-type domain containing protein. (Os05t0102200-01)
	120	5.1	chr05	155365	160193	LOC_Os05g01230	Os05g0102600	OsRFPHC-11	Zinc finger, RING/FYVE/PHD-type domain containing protein. (Os05t0102600-01)			OsRFPHC-11	OsRING376	RING376
	121	5.1	chr05	321161	324412	LOC_Os05g01550	Os05g0106000	-	Zinc finger, C2H2-type domain containing protein. (Os05t0106000-01);Hypothetical conserved gene. (Os05t0106000-02)
	122	5.1	chr05	326134	328142	LOC_Os05g01560	Os05g0106100	-	Similar to Vacuolar ATP synthase 16 kDa proteolipid subunit (EC 3.6.3.14) (V- ATPase 16 kDa proteolipid subunit) (Fragment). (Os05t0106100-01)
	123	5.1	chr05	362367	365961	LOC_Os05g01610	Os05g0106700	OsPRAF2	Similar to PRAF1; Ran GTPase binding / chromatin binding / zinc ion binding. (Os05t0106700-00)		PRAF2	OsPRAF2
	124	5.1	chr05	446567	448695	LOC_Os05g01730	Os05g0107900	OsDi19-6	Similar to Protein DEHYDRATION-INDUCED 19 homolog 6. (Os05t0107900-01)
	125	5.1	chr05	538304	539630	LOC_Os05g01940	Os05g0110000	OsRFP	Zinc finger, RING/FYVE/PHD-type domain containing protein. (Os05t0110000-01)			OsRFP	OsRING393	RING393
	126	5.1	chr05	562876	566453	LOC_Os05g01990	Os05g0110500	OsRH17	Similar to DEAD-box ATP-dependent RNA helicase 17. (Os05t0110500-01);DEAD-box RNA helicase protein, Stress responses (Os05t0110500-02)	OsRH17		OsRH17
	127	5.1	chr05	599130	599776	LOC_Os05g02050	Os05g0111100	-	Zinc finger, Tim10/DDP-type family protein. (Os05t0111100-01)
	128	5.1	chr05	605868	606764	LOC_Os05g02070	Os05g0111300	OsMT2b	Metallothionein, Reactive oxygen species (ROS) scavenger protein, Root development and seed embryo germination, Distribution of Zn to grain (Os05t0111300-01);Similar to Metallothionein. (Os05t0111300-02)
	129	6.1	chr06	1434770	1435533	LOC_Os06g03670	Os06g0127100	OsDREB1C	Dehydration-responsive element binding protein 1C, Chilling tolerance, Positive regulation of heat tolerance, Positive regulation of salt tolerance (Os06t0127100-01)	OsDREB1C	DREB1C	OsDREB1C	CBF1	ERF26	OsERF026	OsERF#026	OsERF26	AP2/EREBP#098	AP2/EREBP98
	130	6.1	chr06	1554861	1561163	LOC_Os06g03860	Os06g0129400	OsSPX-MFS3	Splicing variant of SPX-MFS protein 3 (Os06t0129400-01);Vacuolar phosphate efflux transporter, Pi homeostasis (Os06t0129400-02)
	131	6.2	chr06	2162738	2165150	LOC_Os06g04920	Os06g0141200	OsZFP1	Putative zinc finger protein, Negative regulation of salt stress response (Os06t0141200-01)	OsZFP1		OsZFP1	SRZ3
	132	6.2	chr06	2256867	2260901	LOC_Os06g05110	Os06g0143000	SodB	Iron-superoxide dismutase (Os06t0143000-01);Splicing variant of the iron-superoxide dismutase (Os06t0143000-02)	OsFe-SOD, OsFe-SODa, OsFe-SODb	SODB	SodB	Fe-SOD	Fe- SOD	OsFe-SOD	OsFe-SODa	OsFe-SODb	OsFeSODb	FeSODb	OsFSD1.2	FSD1.2	FeSOD2	OsFSD2	FSD2	OsFSD1	FSD1	ALM1	OsALM1
	133	6.2	chr06	2292664	2298802	LOC_Os06g05160	Os06g0143700	OsSultr3;4	SULTR-like phosphorus distribution transporter, Control of the allocation of phosphorus to the grain (Os06t0143700-01)
	134	6.2	chr06	2358310	2365515	LOC_Os06g05240	Os06g0144600	-	Similar to Zinc carboxy peptidase. (Os06t0144600-01)
	135	6.2	chr06	2399691	2402590	LOC_Os06g05340	Os06g0145700	AP2/EREBP99	WRI1 homolog (Os06t0145700-01)	OsWRI4	WRI4	AP2/EREBP99	AP2/EREBP#099	OsWRI4
	136	6.2	chr06	2437599	2439795	LOC_Os06g05400	Os06g0146400	OsISC7	FeS cluster insertion domain containing protein. (Os06t0146400-01)		ISC7	OsISC7
	137	6.3	chr06	2679054	2680272	LOC_Os06g05860	Os06g0151900	OsPFK06	Phosphofructokinase family protein. (Os06t0151900-01)		PFK6	OsPFK06	PFK06
	138	6.3	chr06	2695460	2699468	LOC_Os06g05890	Os06g0152200	OsBBX16	Zinc-finger protein R2931. (Os06t0152200-01);Zinc-finger protein R2931. (Os06t0152200-02)			OsBBX16	OsDBB3a	BBX16	DBB3a
	139	6.3	chr06	2737888	2739092	LOC_Os06g05970	Os06g0153100	OsFLZ19	Conserved hypothetical protein. (Os06t0153100-01)		FLZ19	OsFLZ19
	140	6.3	chr06	5638279	5641331	LOC_Os06g10810	Os06g0210500	OsPT18	Mitochondrial phosphate transporter 3, Salt tolerance (Os06t0210500-01)
	141	6.4	chr06	5857237	5861125	LOC_Os06g11170	Os06g0215200	OsNABP	Zinc finger, U1-C type domain containing protein. (Os06t0215200-01);Similar to nucleic acid binding protein. (Os06t0215200-02);Similar to nucleic acid binding protein. (Os06t0215200-03)			OsNABP	NABP
	142	6.4	chr06	6058841	6060541	LOC_Os06g11450	Os06g0218300	OsRING342	Zinc finger, RING-type domain containing protein. (Os06t0218300-01)		RING342	OsRING342
	143	6.4	chr06	6304589	6305923	LOC_Os06g11860	Os06g0222400	OsERF#120	Similar to DRE-binding protein 2. (Os06t0222400-01)		ERF120	OsERF#120	OsERF120	AP2/EREBP#105	AP2/EREBP105
	144	6.4	chr06	6358583	6358855	LOC_Os06g11940	Os06g0223100	OsERF#013			ERF13	OsERF#013	OsERF013	OsERF13	AP2/EREBP#143	AP2/EREBP143
	145	6.4	chr06	6395390	6397221	LOC_Os06g11980	Os06g0223700	OsFLZ20	FCS-like zinc finger (FLZ) protein 20, Submergence response (Os06t0223700-01)	OsFLZ20	FLZ20	OsFLZ20
	146	6.4	chr06	6503743	6507744	LOC_Os06g12160	Os06g0225900	-	Similar to ATP binding / ATPase/ nucleoside-triphosphatase/ nucleotide binding. (Os06t0225900-01)
	147	6.4	chr06	6682437	6685947	LOC_Os06g12330	Os06g0228600	OsAAP12C	Similar to Amino acid carrier. (Os06t0228600-01)		AAP12C	OsAAP12C	OsAAP2	AAP2
	148	6.4	chr06	6691064	6695063	LOC_Os06g12350	Os06g0228800	OsAAP10A	Amino acid transporter, transmembrane domain containing protein. (Os06t0228800-01)		AAP10A	OsAAP10A	OsAAP17	AAP17
	149	6.4	chr06	6701280	6701973	LOC_Os06g12370	Os06g0229000	OsFtsH6	Similar to FtsH protease (VAR2) (Zinc dependent protease). (Os06t0229000-01)		FTSH6	OsFtsH6	FtsH6
	150	6.4	chr06	6702956	6704431	LOC_Os06g12370	Os06g0229066	-	Similar to ATP-dependent zinc metalloprotease FTSH 6, chloroplastic. (Os06t0229066-00)
	151	6.4	chr06	6866393	6869521	LOC_Os06g12610	Os06g0232300	PIN1C	PIN protein, Auxin efflux carrier, Auxin transport and signaling, "Root, shoot and inflorescence development" (Os06t0232300-01)	OsPIN1a	PIN1A	PIN1C	OsPIN1C	OsPIN1c	OsPIN1a
	152	6.4	chr06	6895777	6901079	LOC_Os06g12640	Os06g0232700	-	Similar to SWIM zinc finger family protein. (Os06t0232700-01)
	153	6.4	chr06	7325616	7327449	LOC_Os06g13320	Os06g0241100	OsMAK5	Atypical S-receptor protein kinase, Membrane-associated kinase-5, Response to drought stress in tolerant genotype, Response to submergence, Positive regulation of leaf width and salt tolerance (Os06t0241100-01)
	154	6.5	chr06	8753354	8757513	LOC_Os06g15410	Os06g0264900	-	Endonuclease/exonuclease/phosphatase domain containing protein. (Os06t0264900-00)
	155	6.5	chr06	9137420	9137941	LOC_Os06g16060	Os06g0271600	OsRING141	Zinc finger, RING/FYVE/PHD-type domain containing protein. (Os06t0271600-00)		RING141	OsRING141
	156	6.5	chr06	9263486	9265322	LOC_Os06g16270	Os06g0274000	OsHSBP2	Heat shock factor (HSF) binding protein, Regulation of heat shock response and seed development (Os06t0274000-01)
	157	6.5	chr06	9336376	9338569	LOC_Os06g16370	Os06g0275000	Se1(Lm	Zinc finger protein, Heading date (Os06t0275000-01)	SE1, Se1(Lm, Lf, Rs, Fl), se(t), Hd1, HD1, Fl, Lm, Se1, K, Se-1, Hd1(t), qHD1(t), OsA, OsBBX18, Hd1/OsA, OsCCT21	SE1	Se1(Lm	Lf	Rs	Fl)	se(t)	Hd1	HD1	Fl	Lm	Se1	K	Se-1	Hd1(t)	qHD1(t)	OsA	OsBBX18	BBX18	Hd1/OsA	OsCCT21	CCT21
	158	6.5	chr06	10003546	10006951	LOC_Os06g17280	Os06g0283200	OsRFP	Zinc finger, RING/FYVE/PHD-type domain containing protein. (Os06t0283200-01)		PHD29	OsRFP	OsPHD29	OsRING12	RING12
	159	6.5	chr06	10101308	10102349	LOC_Os06g17410	Os06g0284500	OsDof20	Zinc finger, Dof-type family protein. (Os06t0284500-00)		DOF20	OsDof20	Dof20	OsDof-20	OsDof21	Dof21
	160	6.6	chr06	13723595	13727109	LOC_Os06g23530	Os06g0343100	-	Similar to ATP-dependent helicase DHX8 (RNA helicase HRH1) (DEAH-box protein 8). (Os06t0343100-01);Similar to predicted protein. (Os06t0343100-02)
	161	6.6	chr06	14571501	14575872	LOC_Os06g24840	Os06g0355150	-	Similar to ATSAC1 (suppressor of actin 1); phosphatidylinositol-4,5-bisphosphate 5-phosphatase. (Os06t0355150-00)
	162	6.6	chr06	14577762	14580200	LOC_Os06g24850	Os06g0355300	OsIAA22	Similar to Auxin-responsive protein IAA22. (Os06t0355300-01)		IAA22	OsIAA22
	163	6.7	chr06	20946146	20952716	LOC_Os06g35910	Os06g0552400	-	Similar to zinc ion binding protein. (Os06t0552400-01);Zinc finger, RING/FYVE/PHD-type domain containing protein. (Os06t0552400-02)
	164	6.7	chr06	20960706	20961819	LOC_Os06g35930	Os06g0552700	AM25	Arbuscular mycorrhizal specific marker 25. (Os06t0552700-01)
	165	6.7	chr06	20998086	20998850	LOC_Os06g35960	Os06g0553100	HSfC2b	Similar to Heat stress transcription factor C-2b. (Os06t0553100-01)
	166	6.7	chr06	21041156	21041867	LOC_Os06g36000	Os06g0553700	OsERF#122	Conserved hypothetical protein. (Os06t0553700-00)		ERF122	OsERF#122	OsERF122	AP2/EREBP#056	AP2/EREBP56
	167	6.7	chr06	21185223	21192033	LOC_Os06g36180	Os06g0556000	OsAAP12A	Amino acid permease, Transport of amino acids (Os06t0556000-01)	OsAAP12A, AAP12A, OsAAP3, AAP3	AAP12A	OsAAP12A	OsAAP3	AAP3
	168	6.7	chr06	21211987	21213846	LOC_Os06g36210	Os06g0556200	OsAAP12B	Similar to amino acid permease 1. (Os06t0556200-01)		AAP12B	OsAAP12B	OsAAP18	AAP18
	169	6.7	chr06	21478477	21482381	LOC_Os06g36560	Os06g0561000	OsMIOX	Myo-inositol oxygenase, Drought stress tolerance (Os06t0561000-01)
	170	6.7	chr06	21761304	21762421	LOC_Os06g36930	Os06g0565200	HSfA6	Putative heat stress transcription factor A-6a. (Os06t0565200-00)
	171	6.7	chr06	21824893	21826815	LOC_Os06g37010	Os06g0566300	OsZIP10	Similar to zinc transporter 4. (Os06t0566300-00)			OsZIP10	ZIP10
	172	6.7	chr06	21893256	21898174	LOC_Os06g37080	Os06g0567200	OsAAO1	Ascorbate oxidase, Abiotic stress response (Os06t0567200-01)
	173	6.7	chr06	21951201	21955132	LOC_Os06g37150	Os06g0567900	OsAAO2	L-ascorbate oxidase, Cold, salt, drought stress response (Os06t0567900-01)
	174	6.7	chr06	22155053	22157061	LOC_Os06g37450	Os06g0571800	OsGATA16	Similar to GATA transcription factor 20. (Os06t0571800-01);Similar to GATA transcription factor 3 (AtGATA-3). (Os06t0571800-02);GATA-type zinc finger transcription factor, Cold tolerance (Os06t0571800-03)	OsGATA16	GATA16	OsGATA16	OsGNC	GNC
	175	6.7	chr06	22332680	22333906	LOC_Os06g37690	Os06g0575000	OsMAK8	Membrane-associated kinase-8, Response to submergence (Os06t0575000-00)
	176	6.7	chr06	22352087	22354757	LOC_Os06g37750	Os06g0575400	SDRLK-5	S-Domain receptor like kinase-5, Response to drought in a tolerant genotype, Response to submergence (Os06t0575400-01)
	177	6.8	chr06	28658265	28662368	LOC_Os06g47290	Os06g0687400	-	Similar to auxin-independent growth promoter-like protein. (Os06t0687400-01);Similar to auxin-independent growth promoter-like protein. (Os06t0687400-02)
	178	6.8	chr06	28752549	28757404	LOC_Os06g47470	Os06g0689600	OsRLCK214	Response to drought in tolerant genotype Dagad desi, Response to submergence, Response to Xanthomonas oryzae pv. oryzae and B. glumae in resistant genotypes, Response to R. solani in susceptible rice genotype (Os06t0689600-01)
	179	6.8	chr06	28770374	28774431	LOC_Os06g47530	Os06g0690200	OsRLCK215	Response to drought or chilling in tolerant genotypes, Response to submergence (Os06t0690200-01)
	180	6.8	chr06	28789036	28797545	LOC_Os06g47550	Os06g0690700	OsHMA1	Similar to Potential cadmium/zinc-transporting ATPase HMA1 (EC 3.6.3.3) (EC 3.6.3.5). (Os06t0690700-01);Similar to HMA1 (Heavy metal ATPase 1); copper-exporting ATPase. (Os06t0690700-02)		HMA1	OsHMA1	osHMA1
	181	6.8	chr06	28818257	28819235	LOC_Os06g47590	Os06g0691100	OsERF#121	Pathogenesis-related transcriptional factor and ERF domain containing protein. (Os06t0691100-00)		ERF121	OsERF#121	OsERF121	AP2/EREBP#061	AP2/EREBP61	DLN174	OsDLN174
	182	6.8	chr06	28954620	28957837	LOC_Os06g47840	Os06g0693500	-	Zinc finger, C2H2-like domain containing protein. (Os06t0693500-01)
	183	6.8	chr06	28962588	28965940	LOC_Os06g47860	Os06g0693700	OsSIDP366	Protein of unknown function DUF1644 family protein. (Os06t0693700-01);DUF1644 family member protein, Positive regulation of salt and drought resistance (Os06t0693700-02);Similar to predicted protein. (Os06t0693700-03);Protein of unknown function DUF1644 family protein. (Os06t0693700-04)
	184	6.8	chr06	28993796	28995022	LOC_Os06g47940	Os06g0694500	OsISC13	Similar to Nitrogen fixation like protein. (Os06t0694500-01)		ISC13	OsISC13
	185	6.8	chr06	29072361	29076031	LOC_Os06g48060	Os06g0695800	OsENA2	Phosphate transport system permease protein 1 domain containing protein. (Os06t0695800-01);Bacterial-type ATP binding cassette (ABC) transporter, Al tolerance (Os06t0695800-02)	STAR1, OsENA2, OsABCI12	STAR1	OsENA2	OsABCI12	ENA2	ABCI12	OsSTAR1	OsSATR1
	186	6.8	chr06	29723508	29727074	LOC_Os06g49040	Os06g0703900	OsPHR4	MYB-CC domain containing transcription factor, Positive regulation of Pi-starvation signaling and Pi-homeostasis (Os06t0703900-01);Homeodomain-like containing protein. (Os06t0703900-02)
	187	7.2	chr07	14618258	14620518	LOC_Os07g25540	Os07g0437000	OsYUCCA6	Flavin monooxygenase-like enzyme , Auxin biosynthesis (Os07t0437000-01)	YUCCA6, OsYUCCA6, OsYUC6	YUCCA6	OsYUCCA6	OsYUC6	YUC6
	188	7.2	chr07	14753753	14759288	LOC_Os07g25710	Os07g0438800	OsPHR2	MYB-CC family protein, Pi-starvation signaling (Os07t0438800-01);Similar to Phosphate starvation response regulator-like protein. (Os07t0438800-02)
	189	8.1	chr08	272854	276978	LOC_Os08g01420	Os08g0105000	Ehd3	Homeodomain (PHD) transcriptional regulator, Flowering promoter (Os08t0105000-01);Zinc finger, RING/FYVE/PHD-type domain containing protein. (Os08t0105000-02);Similar to PHD-finger family protein. (Os08t0105000-03)	EHD3	EHD3	Ehd3	OsPHD36	PHD36
	190	8.1	chr08	679358	681703	LOC_Os08g02070	Os08g0112700	OsMADS26	MADS-box transcription factor, Regulator of both biotic and abiotic stress responses (Os08t0112700-01)
	191	8.2	chr08	2576587	2581747	LOC_Os08g05030	Os08g0145600	-	Similar to cDNA clone:J023091L02, full insert sequence. (Os08t0145600-01)
	192	8.3	chr08	14078934	14082465	LOC_Os08g23320	Os08g0322600	OsPPT1a	Para-hydroxybenzoate polyprenyltransferase, Ubiquinone biosynthesis (Os08t0322600-01);Similar to PGT-2. (Os08t0322600-02)
	193	8.3	chr08	14157905	14158861	LOC_Os08g23410	Os08g0323400	OsISC42	Similar to Rubredoxin (Rd). (Os08t0323400-01)		ISC42	OsISC42
	194	9.1	chr09	13116492	13118744	LOC_Os09g21660	Os09g0384900	-	DUF295 protein, Control of grain zinc concentration, Regulation of anther dehiscence (Os09t0384900-01)	qGZn9a
	195	9.1	chr09	13155093	13155832	LOC_Os09g21710	Os09g0385700	OsSAP17	AN1-type zinc-finger protein, Chloroplast development (Os09t0385700-01)	ASL4	SAP17	OsSAP17
	196	9.1	chr09	13688245	13690936	LOC_Os09g23140	Os09g0394600	-	Endonuclease/exonuclease/phosphatase domain containing protein. (Os09t0394600-01)
	197	10.1	chr10	241302	242237	LOC_Os10g01390	Os10g0103140	OsWAK93	Similar to Protein kinase domain containing protein, expressed. (Os10t0103140-00)
	198	10.2	chr10	3060912	3065547	LOC_Os10g06030	Os10g0151100	OsWAK103	Similar to Protein kinase domain containing protein, expressed. (Os10t0151100-00)
	199	10.3	chr10	8494248	8504238	LOC_Os10g16974	Os10g0317900	OsCYP75B4	Chrysoeriol 5'-Hydroxylase, Flavonoid B-ring hydroxylase, Tricin biosynthesis (Os10t0317900-01);Similar to Flavonoid 3-monooxygenase. (Os10t0317900-02);Non-protein coding transcript. (Os10t0317900-03)
	200	10.3	chr10	8691901	8697228	LOC_Os10g17280	Os10g0320400	-	Similar to ATP synthase gamma chain, mitochondrial precursor (EC 3.6.3.14). (Os10t0320400-01)
	201	11.1	chr11	856524	860980	LOC_Os11g02670	Os11g0119200	CYP714C3	Zinc finger, RING/FYVE/PHD-type domain containing protein. (Os11t0119200-01)		CYP714C3	CYP714C3	OsRING155	RING155
	202	11.1	chr11	1020435	1023211	LOC_Os11g02950	Os11g0122800	-	Similar to Auxin Efflux Carrier family protein. (Os11t0122800-00)
	203	11.1	chr11	1233932	1235977	LOC_Os11g03300	Os11g0126900	OsNAC10	NAC-domain protein, Drought tolerance (Os11t0126900-01)
	204	11.1	chr11	1269314	1271179	LOC_Os11g03370	Os11g0127600	ONAC045	NAC transcription factor, Drought and salt tolerance (Os11t0127600-01)
	205	11.1	chr11	1298250	1298986	LOC_Os11g03420	Os11g0128300	OsMIF1	Mini zinc finger protein, A member of the ZF-HD (zinc finger-homeodomain) family, Negative regulation of deep sowing tolerance, Mesocotyl elongation (Os11t0128300-01)	MIF1	MIF1	OsMIF1
	206	11.1	chr11	1364210	1369744	LOC_Os11g03540	Os11g0129700	AP2/EREBP131	Similar to AP2-1 protein (Fragment). (Os11t0129700-01);AP2 domain transcription factor, Seed fatty acid synthesis (Os11t0129700-02)	OsWRI1-1	WRI1-1	AP2/EREBP131	AP2/EREBP#131	OsWRI1-1	OsWRI1a	WRI1a
	207	11.3	chr11	5808714	5809427	LOC_Os11g10590	Os11g0211800	OsDT11	Cysteine-rich peptide, Short-chain peptide, ABA-dependent drought tolerance (Os11t0211800-01)
	208	11.3	chr11	6102863	6106487	LOC_Os11g11050	Os11g0216900	OsIDI2	Similar to IDI2. (Os11t0216900-01);Similar to IDI2. (Os11t0216900-02);Similar to IDI2. (Os11t0216900-03)		IDI2	OsIDI2
	209	11.3	chr11	6348483	6349758	LOC_Os11g11420	Os11g0221200	OsIAA28	Putative auxin-responsive protein IAA28. (Os11t0221200-00)		IAA28	OsIAA28
	210	11.3	chr11	7125124	7128857	LOC_Os11g12650	Os11g0234200	OsPHD41	Zinc finger, RING/FYVE/PHD-type domain containing protein. (Os11t0234200-01)		PHD41	OsPHD41
	211	11.3	chr11	7627643	7628273	LOC_Os11g13840	Os11g0242300	OsERF#019	AP2/ERF transcription factor, Response to ABA and salt stress (Os11t0242300-01)	OsERF19	ERF19	OsERF#019	OsERF019	OsERF19	AP2/EREBP#157	AP2/EREBP157
	212	11.3	chr11	7694141	7696295	LOC_Os11g13930	Os11g0243300	OsZHD4	Similar to ZF-HD protein dimerisation region containing protein, expressed. (Os11t0243300-01)			OsZHD4
	213	11.3	chr11	7776681	7784137	LOC_Os11g14010	Os11g0244800	OsPHD40	Alfin-like protein, Regulation of seed size and drought tolerance (Os11t0244800-01)
	214	11.4	chr11	16249461	16258885	LOC_Os11g28270	Os11g0472000	OsC3H63	Zinc finger, CCCH-type domain containing protein. (Os11t0472000-01);Hypothetical conserved gene. (Os11t0472000-02)		C3H63	OsC3H63
	215	11.4	chr11	16948517	16953836	LOC_Os11g29240	Os11g0482500	-	Zinc finger, RING/FYVE/PHD-type domain containing protein. (Os11t0482500-01);Zinc finger, RING/FYVE/PHD-type domain containing protein. (Os11t0482500-02)
	216	11.4	chr11	17318918	17324441	LOC_Os11g29840	Os11g0490600	OsLa1	Regulation of shoot gravitropism and tiller angle, Regulation of polar auxin transport (Os11t0490600-01);Hypothetical conserved gene. (Os11t0490600-02)	LA1, LAZY1, OsLAZY1, OsLazy1	LA1	OsLa1
	217	11.4	chr11	17352249	17355819	LOC_Os11g29870	Os11g0490900	OsWRKY72	WRKY transcription factor 72, ABA response with respect to germination and abiotic stresses, ABA signalling and auxin transport (Os11t0490900-01)	OsWRKY72	WRKY72	OsWRKY72	WRKY-72
	218	11.4	chr11	17694769	17696076	LOC_Os11g30430	Os11g0497350	OsRBG1	Promotion of cell division, Regulation of grain and organ development, Abiotic stress tolerance (Os11t0497350-01)
	219	11.4	chr11	17722080	17725438	LOC_Os11g30484	Os11g0498400	-	Zinc finger, C2H2-like domain containing protein. (Os11t0498400-01)
	220	11.4	chr11	17785138	17792540	LOC_Os11g30560	Os11g0499600	drp7	Hydroxysteroid dehydrogenase, Cuticle formation, Lipid homeostasis, Submergence tolerance (Os11t0499600-01);Similar to cis-2,3-dihydrobiphenyl-2,3-diol dehydrogenase. (Os11t0499600-02)
	221	11.4	chr11	18294409	18296934	LOC_Os11g31340	Os11g0512100	ONAC127	NAC (NAM, ATAF1/2, CUC2) transcription factor, Heat stress response, Regulation of grain filling (Os11t0512100-01)
	222	11.4	chr11	18311673	18314023	LOC_Os11g31380	Os11g0512600	ONAC129	NAC (NAM, ATAF1/2, CUC2) transcription factor, Heat stress response, Regulation of grain filling (Os11t0512600-01)
	223	11.4	chr11	18391479	18399504	LOC_Os11g31480	Os11g0514000	Stvb(St2)	Resistance to Rice stripe virus (RSV), Protection of plant growth from heat stress, (Nipponbare: RSV-susceptible) (Os11t0514000-01)
	224	11.4	chr11	18485308	18490843	LOC_Os11g31620	Os11g0515500	Os_F0720	Transport inhibitor response 1 (TIR1)-like protein, Target of siR109944 (small interfering RNA) (Os11t0515500-01)	FBL55, OsAFB3		Os_F0720	FBL55	OsFBL55	OsAFB3	AFB3
	225	11.4	chr11	18922046	18925254	LOC_Os11g32100	Os11g0523700	OsbHLH002	bHLH transcription factor, Positive regulation of chilling tolerance, Control of stomatal initiation, Regulation of mature stoma differentiation (Os11t0523700-01)	OsbHLH002, OsICE1, OsbHLH002/OsICE1	BHLH2	OsbHLH002	bHLH002	OsbHLH2	bHLH2	OsICE1	ICE1	OsbHLH002/OsICE1
	226	11.4	chr11	18935399	18941686	LOC_Os11g32110	Os11g0523800	OsARF1	Similar to Isoform 3 of Auxin response factor 23. (Os11t0523800-01);Auxin response factor 1, Transcription factor, Essential for growth in vegetative organs and seed development (Os11t0523800-02)	OsARF1	ARF1	OsARF1	arf1	OsARF23	ARF23
	227	11.4	chr11	19082900	19083859	LOC_Os11g32290	Os11g0525900	-	Zinc finger, GRF-type domain containing protein. (Os11t0525900-00)
	228	11.4	chr11	19184337	19190125	LOC_Os11g32510	Os11g0528700	OsGH3-13	Indole-3-acetic acid (IAA)-amido synthetase, Plant architecture establishment, Drought tolerance (Os11t0528700-01);Indole-3-acetic acid (IAA)-amido synthetase (Os11t0528700-02)
	229	11.4	chr11	21485902	21490094	LOC_Os11g36440	Os11g0572700	OsCRTISO	Carotenoid isomerase, Carotenoid biosynthesis, Root and coleoptile growth (Os11t0572700-01)
	230	11.6	chr11	21524812	21527119	LOC_Os11g36480	Os11g0573200	-	Similar to Zinc knuckle family protein, expressed. (Os11t0573200-01)
	231	11.6	chr11	21654096	21657770	LOC_Os11g36679	Os11g0575200	-	Zinc finger, CCHC-type domain containing protein. (Os11t0575200-00)
	232	11.6	chr11	21806096	21809288	LOC_Os11g36960	Os11g0578100	OsDjC76	Heat shock protein DnaJ, N-terminal domain containing protein. (Os11t0578100-00)
	233	11.6	chr11	21817647	21818201	LOC_Os11g36970	Os11g0578225	-	Similar to Zinc finger, C3HC4 type family protein. (Os11t0578225-00)
	234	11.6	chr11	21839186	21843540	LOC_Os11g37000	Os11g0578500	OsDjC77	Heat shock protein DnaJ family protein. (Os11t0578500-01)
	235	12.1	chr12	320568	323716	LOC_Os12g01530	Os12g0106000	OsFER2	Ferritin, Iron storage protein, Iron homeostasis (Os12t0106000-01)	FER2, OsFER2, OsFer2	FER2	OsFER2	OsFer2
	236	12.1	chr12	456609	460374	LOC_Os12g01750	Os12g0108350	OsRING54	Similar to Zinc finger, C3HC4 type family protein. (Os12t0108350-00)		RING54	OsRING54
	237	12.1	chr12	632454	638030	LOC_Os12g02100	Os12g0112300	-	ADP/ATP carrier protein domain containing protein. (Os12t0112300-01)
	238	12.1	chr12	690489	695233	LOC_Os12g02210	Os12g0113700	OsRING389	Similar to Zinc finger, C3HC4 type family protein, expressed. (Os12t0113700-00)			OsRING389	RING389
	239	12.1	chr12	691573	695267	LOC_Os12g02220	Os12g0113800	OsRING24	Similar to Zinc finger, C3HC4 type family protein. (Os12t0113800-00)		RING24	OsRING24
	240	12.1	chr12	789403	790687	LOC_Os12g02400	Os12g0116100	OsWRKY114	WRKY transcription factor, Disease resistance against Xoo, Negative regulation of drought tolerance, Inhibition of stomatal closure (Os12t0116100-01)
	241	12.1	chr12	824221	825793	LOC_Os12g02450	Os12g0116700	OsWRKY64	WRKY transcription factor 64, Specific role in defense signaling in rice during M. grisea interactions, Response to the rice pathogens, Regulation of root elongation under iron excess, Iron stress tolerance (Os12t0116700-01)
	242	12.1	chr12	906322	908669	LOC_Os12g02620	Os12g0118700	OsRING156	Zinc finger, RING/FYVE/PHD-type domain containing protein. (Os12t0118700-01)		RING156	OsRING156
	243	12.1	chr12	1043608	1047116	LOC_Os12g02870	Os12g0122000	OsSCR	Transcription factor, Asymmetric division of the cortex/endodermis progenitor cell in the root, Formation of root endodermis and leaf stomata (Os12t0122000-01)
	244	12.1	chr12	1107406	1110538	LOC_Os12g02980	Os12g0123500	-	Similar to Apyrase precursor (EC 3.6.1.5) (ATP-diphosphatase) (Adenosine diphosphatase) (ADPase) (ATP-diphosphohydrolase). (Os12t0123500-01)
	245	12.1	chr12	1269561	1274766	LOC_Os12g03290	Os12g0126300	AP2/EREBP155	AP2 domain transcription factor, Seed fatty acid synthesis (Os12t0126300-01)	OsWRI1-2	WRI1-2	AP2/EREBP155	AP2/EREBP#155	OsWRI1-2	OsWRI1b	WRI1b
	246	12.1	chr12	1412001	1421875	LOC_Os12g03554	Os12g0129550	OsDLN251	Putative zinc finger CCCH domain-containing protein 64. (Os12t0129550-00)		DLN251	OsDLN251
	247	12.1	chr12	1462306	1464813	LOC_Os12g03650	Os12g0130300	SDRLK-57	S-Domain receptor like kinase-57, Response to drought in tolerant genotype Nagina 22, Response to Rice Stripe Virus (Os12t0130300-00)
	248	12.1	chr12	1473487	1476097	LOC_Os12g03670	Os12g0130500	SDRLP-6	S-Domain receptor like protein-6, Response to submergence (Os12t0130500-00)
	249	12.1	chr12	1491282	1493848	LOC_Os12g03690	Os12g0130800	OsRLCK360	S-Domain kinase-3, Response to drought in a tolerant rice genotype (Os12t0130800-00)
	250	12.1	chr12	1507683	1510601	LOC_Os12g03730	Os12g0131200	OsDHHC28	Similar to zinc finger (DHHC type) family protein. (Os12t0131200-00)		DHHC28	OsDHHC28
	251	12.1	chr12	1567509	1572559	LOC_Os12g03830	Os12g0132500	OsZIFL9	Similar to Major facilitator superfamily antiporter. (Os12t0132500-00)		ZIFL9	OsZIFL9
	252	12.1	chr12	1584176	1589083	LOC_Os12g03860	Os12g0132800	OsZIFL10	Major facilitator superfamily antiporter. (Os12t0132800-01)		ZIFL10	OsZIFL10	Os-mfs2	mfs2
	253	12.1	chr12	1595326	1600969	LOC_Os12g03870	Os12g0133000	OsZIFL11	Similar to Major facilitator superfamily antiporter. (Os12t0133000-00)		ZIFL11	OsZIFL11
	254	12.1	chr12	1606119	1620843	LOC_Os12g03899	Os12g0133100	OsZIFL12	Major facilitator superfamily protein. (Os12t0133100-01);Vacuolar phytosiderophore transporter, Sequestration of phytosiderophore (DMA) into the vacuoles (Os12t0133100-02)	OsVMT, OsZIFL12, OsVMT/OsZIFL12	ZIFL12	OsZIFL12	OsVMT	VMT	OsVMT/OsZIFL12
	255	12.1	chr12	1634877	1645862	LOC_Os12g03950	Os12g0133300	OsZIFL13	Similar to Carbohydrate transporter/ sugar porter/ transporter. (Os12t0133300-00)		ZIFL13	OsZIFL13
	256	12.2	chr12	3145079	3149502	LOC_Os12g06510	Os12g0162400	OsCBL6	Calcineurin B-like protein 6, Negative regulation of salt tolerance, Positive modulation of drought stress (Os12t0162400-01)
	257	12.2	chr12	3236058	3243704	LOC_Os12g06670	Os12g0163800	OsACTPK6	Similar to ATP binding protein. (Os12t0163800-01)		ACTPK6	OsACTPK6
	258	12.2	chr12	3437394	3440088	LOC_Os12g07030	Os12g0168100	DERF8	Similar to AP2 domain containing protein RAP2.6 (Fragment). (Os12t0168100-01)		ERF124	DERF8	OsDERF8	OsERF#124	OsERF124	AP2/EREBP#158	AP2/EREBP158
	259	12.2	chr12	3499498	3502235	LOC_Os12g07140	Os12g0168900	-	Similar to Vacuolar ATP synthase 16 kDa proteolipid subunit (EC 3.6.3.14) (V- ATPase 16 kDa proteolipid subunit) (Fragment). (Os12t0168900-01);Similar to Vacuolar ATP synthase 16 kDa proteolipid subunit (EC 3.6.3.14) (V- ATPase 16 kDa proteolipid subunit) (Fragment). (Os12t0168900-02);Similar to Vacuolar ATP synthase 16 kDa proteolipid subunit (EC 3.6.3.14) (V- ATPase 16 kDa proteolipid subunit) …
	260	12.2	chr12	3580411	3582838	LOC_Os12g07280	Os12g0170400	ART1	C2H2 zinc-finger transcription factor , Al tolerance (Os12t0170400-01)	ART1, STAR3	ART1	ART1	STAR3
	261	12.2	chr12	3792161	3797468	LOC_Os12g07590	Os12g0174800	OsPP127	Protein tyrosine phosphatase, Response to abiotic stress, Defence response (Os12t0174800-01);Protein-tyrosine phosphatase, receptor/non-receptor type domain containing protein. (Os12t0174800-02);Conserved hypothetical protein. (Os12t0174800-03)
	262	12.2	chr12	3867731	3869803	LOC_Os12g07700	Os12g0176200	OsISC14	Similar to Nitrogen fixation like protein. (Os12t0176200-01)		ISC14	OsISC14
	263	12.2	chr12	4044478	4047374	LOC_Os12g07970	Os12g0180100	OsPT26	Phosphate transporter 4;6-2 (Os12t0180100-01);Similar to inorganic phosphate cotransporter. (Os12t0180100-02)
	264	12.2	chr12	4103244	4104420	LOC_Os12g08070	Os12g0181300	-	Similar to TRAF-type zinc finger family protein. (Os12t0181300-00)
	265	12.2	chr12	4120926	4122836	LOC_Os12g08090	Os12g0181500	OsAAP11A	Amino acid permease, Transport of amino acids (Os12t0181500-01)	OsAAP11A, AAP11A, OsAAP16, AAP16	AAP11A	OsAAP11A	OsAAP16	AAP16
	266	12.2	chr12	4144620	4146619	LOC_Os12g08130	Os12g0181600	OsAAP11B	Amino acid transporter, transmembrane domain containing protein. (Os12t0181600-01)		AAP11B	OsAAP11B	OsAAP15	AAP15
	267	12.2	chr12	4334013	4338337	LOC_Os12g08550	Os12g0185900	-	Similar to Zinc knuckle family protein. (Os12t0185900-01)
	268	12.2	chr12	4515673	4517345	LOC_Os12g08780	Os12g0189500	OsYUCCA11	Flavin-containing monooxygenase, Auxin biosynthesis, Endosperm development, Regulation of grain filling (Os12t0189500-01)	OsYUC11, YUCCA11	YUCCA11	OsYUCCA11	OsYUC11	YUC11
	269	12.2	chr12	4551091	4556193	LOC_Os12g08820	Os12g0190100	-	Similar to Auxin-independent growth promoter-like protein. (Os12t0190100-01)
	270	12.2	chr12	4881038	4884876	LOC_Os12g09300	Os12g0194900	OsAAP10B	Amino acid permease, A member of the amino acid transporter (AAT) family, Regulation of tillering and grain yield, Regulation of neutral amino acid transport (Os12t0194900-01)	OsAAP4, OsAAP4a	AAP10B	OsAAP10B	OsAAP4	AAP4	OsAAP4a	OsAAP4b	OsAAP4c
	271	12.2	chr12	4893127	4894709	LOC_Os12g09320	Os12g0195100	OsAAP11D	Similar to amino acid permease. (Os12t0195100-00)		AAP11D	OsAAP11D	OsAAP12	AAP12
	272	12.2	chr12	5013789	5018308	LOC_Os12g09540	Os12g0197100	OsPRAGL	Pre-ATP-grasp fold domain containing protein. (Os12t0197100-01)			OsPRAGL
	273	12.2	chr12	5045169	5050440	LOC_Os12g09590	Os12g0197700	-	Region of unknown function, putative Zinc finger, XS and XH domain containing protein. (Os12t0197700-01)

## Sheet: Table S2
								Fold Change in expression		Regulation
	Seq	MQTL	Chr	Start (bp)	Stop (bp)	MSU ID	RAP ID	6h	24h	6h	24h	Symbol	Description	RAP-DB Gene Symbol Synonym(s)	CGSNL Gene Symbol	Oryzabase Gene Symbol Synonym(s)
	1	1.1	chr01	4816831	4818958	LOC_Os01g09450	Os01g0190300	1.07027	1.31923	up	up	OsIAA2	Similar to Auxin-responsive protein IAA26 (Indoleacetic acid-induced protein 26) (Phytochrome-associated protein 1). (Os01t0190300-01)		IAA2	OsIAA2
	2	1.1	chr01	4879215	4885840	LOC_Os01g095502	Os01g0191300	1.2	1.48	up	up	ONAC003	Similar to NAC-type transcription factor. (Os01t0191300-01);Similar to NAC-type transcription factor. (Os01t0191300-02);NAC transcription factor, Drought resistance (Os01t0191300-03)
	3	1.1	chr01	4905609	4909339	LOC_Os01g09570	Os01g0191700	1.02089	1.39843	up	up	OsPFK01	Similar to Pyrophosphate-fructose-6-phosphate 1-phosphotransferase-like protein (Pyrophosphate-dependent phosphofructo-1-kinase-like protein). (Os01t0191700-01)		PFK1	OsPFK01	PFK01	OsPFK1
	4	1.1	chr01	4949133	4951123	LOC_Os01g09620	Os01g0192000	1.00045	1.1876	up	up	OsDOS	CCCH-type zinc finger protein, Negative regulator for leaf senescence (Os01t0192000-01);Similar to C3H transcription factor. (Os01t0192000-02)	DOS, OsDOS, OsC3H2, C3H2, OsTZF2, OsCCCH-Zn-4	DOS	OsDOS	OsC3H2	C3H2	OsTZF2	OsCCCH-Zn-4
	5	1.1	chr01	5002454	5004321	LOC_Os01g09700	Os01g0192900	1.4	1.55	up	up	OsACS5	1-aminocyclopropane-1-carboxylic acid synthase, Submergence response (Os01t0192900-01)
	6	1.1	chr01	5099555	5102080	LOC_Os01g09850	Os01g0195000	1.33018	1.69655	up	up	OsIDD2	Zinc finger and indeterminate domain (IDD) family transcription factor, Regulation of secondary cell wall formation (Os01t0195000-01)	OsIDD2	IDD2	OsIDD2
	7	1.2	chr01	6199245	6200202	LOC_Os01g11520	Os01g0213400	1.3651	1.8474	up	up	OsRFPH2-8	Zinc finger, RING/FYVE/PHD-type domain containing protein. (Os01t0213400-01)		RFPH2-8	OsRFPH2-8	OsRING68	RING68
	8	1.2	chr01	6626040	6630462	LOC_Os01g12160	Os01g0221100	1.36442	1.08594	down	up	OsJAR2	Jasmonyl-L-isoleucine synthase, Wound response, Jasmonic acid signalling (Os01t0221100-01);GH3 auxin-responsive promoter family protein. (Os01t0221100-02)	OsGH3-3, OsGH3.3, OsJAR2	JAR2	OsJAR2	OsGH3.3	GH3.3	OsGH3-3	JAR2/GH3-3	GH3-3	OsGH3.3/OsJAR2
	9	1.2	chr01	6699636	6703371	LOC_Os01g12260	Os01g0222500	1.11274	1.48299	up	up	OsVHA-E3	Similar to Vacuolar ATP synthase subunit E (EC 3.6.3.14) (V-ATPase E subunit) (Vacuolar proton pump E subunit). (Os01t0222500-01)		VHA-E3	OsVHA-E3
	10	1.2	chr01	6713909	6714986	LOC_Os01g12290	Os01g0222800	1.32	1.38	up	up	SDRLK-67	S-Domain receptor like kinase-67, Partial S-domain containing protein, Response to drought and B. glumae infection in resistant genotypes (Os01t0222800-00)
	11	1.2	chr01	6774202	6776856	LOC_Os01g12400	Os01g0223700	1.09	1.48	up	up	SDRLK-68	S-Domain receptor like kinase-68, Partial S-domain containing protein, Response to drought in tolerant rice genotypes (Os01t0223700-01)
	12	1.2	chr01	6790903	6793320	LOC_Os01g12430	Os01g0224000	1.32	1.13	down	up	SDRLK-48	S-Domain receptor like kinase-48, Response to drought and chilling in tolerant genotypes (Os01t0224000-00)
	13	1.2	chr01	6813719	6815534	LOC_Os01g12440	Os01g0224100	1.45383	2.17252	up	up	OsERF#053	Similar to DNA binding protein-like protein. (Os01t0224100-01);Similar to DNA binding protein-like protein. (Os01t0224100-02)		ERF53	OsERF#053	OsERF053	OsERF53	AP2/EREBP#134	AP2/EREBP134
	14	1.2	chr01	6857345	6860952	LOC_Os01g12490	Os01g0224700	1.25955	1.2222	up	up	OsYUCCA4	Flavin monooxygenase-like enzyme, Auxin biosynthesis (Os01t0224700-01)	YUCCA4, OsYUCCA4, OsYUC4, YUC4	YUCCA4	OsYUCCA4	OsYUC4	YUC4	YUCCA6	OsYUCCA6
	15	1.3	chr01	7249771	7254629	LOC_Os01g13030	Os01g0231000	1.18728	1.5656	up	up	OsIAA3	Similar to Auxin-responsive protein (Aux/IAA) (Fragment). (Os01t0231000-01);Similar to Auxin-responsive protein (Aux/IAA) (Fragment). (Os01t0231000-02);Similar to Auxin-responsive protein (Aux/IAA) (Fragment). (Os01t0231000-03)		IAA3	OsIAA3
	16	1.3	chr01	7495121	7498347	LOC_Os01g13460	Os01g0235700	1.10311	1.21424	up	down	OsbHLH008	Similar to BHLH transcription factor (Fragment). (Os01t0235700-01);Similar to BHLH transcription factor (Fragment). (Os01t0235700-02)			OsbHLH008	bHLH008	OsMYL2	MYL2	DLN6	OsDLN6	OsMYC1	MYC1
	17	1.3	chr01	7547017	7551856	LOC_Os01g13520	Os01g0236300	1.15326	1.27082	up	up	OsARF16	Similar to Auxin response factor 18. (Os01t0236300-01);Similar to Auxin response factor 18. (Os01t0236300-02)		ARF16	OsARF16	OsARF2	OsARF1
	18	1.3	chr01	7712339	7721253	LOC_Os01g13760	Os01g0239100	1.13	1.36	up	up	OsDjB1	Heat shock protein DnaJ family protein. (Os01t0239100-01);Heat shock protein DnaJ family protein. (Os01t0239100-02)
	19	1.3	chr01	7718270	7722217	LOC_Os01g13770	Os01g0239200	1.31	1.56	up	up	OsTPT1	Triose phosphate/phosphate translocator (Os01t0239200-01)
	20	1.3	chr01	7847490	7849833	LOC_Os01g14010	Os01g0242200	1.13992	1.44392	up	up	OsIDD8	Zinc finger, C2H2-type domain containing protein. (Os01t0242200-01)		IDD8	OsIDD8
	21	1.4	chr01	8334519	8338574	LOC_Os01g14870	Os01g0252200	1.24479	1.62845	up	up	OsC3H3	Zinc finger, CCCH-type domain containing protein. (Os01t0252200-01)		C3H3	OsC3H3
	22	1.4	chr01	8359017	8362270	LOC_Os01g14920	Os01g0252900	1.10555	1.39682	up	up	OsZFP	Zinc finger, CCHC-type domain containing protein. (Os01t0252900-01)			OsZFP	ZFP
	23	1.4	chr01	8560625	8569629	LOC_Os01g15300	Os01g0256800	1.22981	1.48792	up	up	OsC3H4	Similar to zinc finger helicase family protein. (Os01t0256800-01);Hypothetical conserved gene. (Os01t0256800-02)		C3H4	OsC3H4
	24	1.4	chr01	8586157	8586941	LOC_Os01g15340	Os01g0257300	1.1	1.06	up	up	OsRAA1	GTP-binding protein, Homolog of AtFPF1 (Flowering Promoting Factor 1), Cell cycle regulator during root development, Regulation of root architecture and flowering (Os01t0257300-01)
	25	1.4	chr01	8593792	8599448	LOC_Os01g15350	Os01g0257400	1.05508	1.2962	up	up	OsC3H5	Zinc finger, CCCH-type domain containing protein. (Os01t0257400-01)		C3H5	OsC3H5
	26	1.4	chr01	8659413	8664796	LOC_Os01g15460	Os01g0258700	1.12282	1.40518	up	up	OsC3H6	Zinc finger, CCCH-type domain containing protein. (Os01t0258700-01);Similar to zinc finger CCCH type domain-containing protein ZFN-like 1. (Os01t0258700-03)		C3H6	OsC3H6
	27	1.4	chr01	8786623	8792221	LOC_Os01g15630	Os01g0261100	1.12355	1.29808	up	up	OsRFP	Zinc finger, RING-type domain containing protein. (Os01t0261100-01)			OsRFP	OsRING90	RING90
	28	1.4	chr01	8792649	8797358	LOC_Os01g15640	Os01g0261200	1.16	1.22	up	up	OsNAC8	NAC transcription factor, Heat stress tolerance (Os01t0261200-01);Similar to NAC domain-containing protein 74. (Os01t0261200-02)
	29	1.4	chr01	9204377	9211643	LOC_Os01g16260	Os01g0268100	1.56398	1.6506	up	up	OsZIFL1	Similar to Major facilitator superfamily antiporter. (Os01t0268100-01)		ZIFL1	OsZIFL1
	30	1.4	chr01	9424556	9429189	LOC_Os01g16600	Os01g0272600	1.2	1.39	up	up	OsRDN	Similar to Root determined nodulation 1. (Os01t0272600-01)
	31	1.4	chr01	9684848	9689506	LOC_Os01g16940	Os01g0276500	1.06832	1.5613	up	up	-	Similar to Histidine biosynthesis bifunctional protein hisIE, chloroplast precursor [Includes: Phosphoribosyl-AMP cyclohydrolase (EC 3.5.4.19) (PRA-CH); Phosphoribosyl-ATP pyrophosphatase (EC 3.6.1.31) (PRA-PH)]. (Os01t0276500-01);Similar to Histidine biosynthesis bifunctional protein hisIE, chloroplast precursor [Includes: Phosphoribosyl-AMP cyclohydrolase (EC 3.5.4.19) (PRA-CH); Phosphoribosyl-…
	32	1.4	chr01	9690348	9692094	LOC_Os01g16950	Os01g0276600	1.17963	1.43561	up	up	OsSTA11	Zinc finger, RING/FYVE/PHD-type domain containing protein. (Os01t0276600-01)			OsSTA11	OsRFP	OsRING98	RING98
	33	1.4	chr01	9733832	9738224	LOC_Os01g17000	Os01g0277500	1.13811	1.26433	up	up	OsDof4	Dof (DNA binding with one finger) transcription factor, C2-C2 zinc finger transcription factor, Regulation of flowering time (Os01t0277500-01)	OsDof4		OsDof4	Dof4	OsDof-4	Dof-4	OsDof3	Dof3
	34	1.4	chr01	9866730	9870864	LOC_Os01g17160	Os01g0279000	1.09282	1.32135	down	up	OsSub1	Zinc finger, DHHC-type domain containing protein. (Os01t0279000-01)		SUB1	OsSub1	OsDHHC01	DHHC01	OsDHHC1	DHHC1
	35	1.4	chr01	9889550	9902737	LOC_Os01g17214	Os01g0279400	1.76345	1.39467	up	up	OsZIFL2	Major facilitator superfamily antiporter. (Os01t0279400-01)		ZIFL2	OsZIFL2	Os-mfs1	mfs1
	36	1.4	chr01	9913390	9917318	LOC_Os01g17240	Os01g0279700	1.42	1.67	up	up	OsPT21	Phosphate transporter 4;1 (Os01t0279700-01);Major facilitator superfamily protein. (Os01t0279700-02)
	37	1.5	chr01	11231975	11234809	LOC_Os01g19800	Os01g0303600	1.11058	1.43526	up	up	OsRFPV-1	Zinc finger, RING/FYVE/PHD-type domain containing protein. (Os01t0303600-01)		RFPV1	OsRFPV-1	OsRING102	RING102
	38	1.5	chr01	11690379	11690975	LOC_Os01g20930	Os01g0311400	1.34926	1.53192	up	up	OsRING108	Zinc finger, RING/FYVE/PHD-type domain containing protein. (Os01t0311400-00)		RING108	OsRING108
	39	1.5	chr01	11693812	11699838	LOC_Os01g20940	Os01g0311500	1.18949	1.52892	up	up	OsPHS1a	Similar to PHS1 (PROPYZAMIDE-HYPERSENSITIVE 1); phosphoprotein phosphatase/ protein tyrosine/serine/threonine phosphatase. (Os01t0311500-01);Similar to predicted protein. (Os01t0311500-02)
	40	1.5	chr01	11783910	11784899	LOC_Os01g21120	Os01g0313300	1.29977	1.62958	up	up	OsERF#068	Similar to EREBP-3 protein (Fragment). (Os01t0313300-01)		ERF68	OsERF#068	OsERF068	OsERF68	AP2/EREBP#003	AP2/EREBP3	ERF2
	41	1.6	chr01	15453686	15457657	LOC_Os01g27720	Os01g0374900	1.1912	1.37051	up	up	OsRING112	Zinc finger, RING/FYVE/PHD-type domain containing protein. (Os01t0374900-01)		RING112	OsRING112
	42	1.6	chr01	15934495	15935317	LOC_Os01g28450	Os01g0382000	1.21087	1.40344	up	down	OsPR1b	Pathogenesis-related protein, Disease resistance (Os01t0382000-01)
	43	1.6	chr01	16232158	16234453	LOC_Os01g28989	Os01g0386700	1.09332	1.26567	up	up	-	Similar to BSK1 (BR-SIGNALING KINASE 1); ATP binding / binding / kinase/ protein kinase/ protein tyrosine kinase. (Os01t0386700-01)
	44	1.6	chr01	19059236	19061167	LOC_Os01g34560	Os01g0529800	1.05	1.04	up	up	-	Beta-ketoacyl-CoA Synthase, Drought tolerance, Cuticular wax synthesis (Os01t0529800-01)
	45	1.7	chr02	11015384	11018203	LOC_Os02g18880	Os02g0291000	1.45	1.4	up	up	OsCBL7	Calcineurin B-like protein 7, Positive modulation of drought stress (Os02t0291000-01)
	46	2.7	chr02	25133526	25136096	LOC_Os02g41800	Os02g0628600	1.24404	2.5051	down	down	OsARF8	Similar to Auxin response factor 8. (Os02t0628600-01)		ARF8	OsARF8
	47	2.7	chr02	25431343	25432503	LOC_Os02g42290	Os02g0634500	1.13618	1.26222	up	up	OsCLP3	Similar to ATP-dependent Clp protease proteolytic subunit (EC 3.4.21.92) (Endopeptidase Clp). (Os02t0634500-01)			OsCLP3	OsClp3	CLP3
	48	2.7	chr02	25592002	25595087	LOC_Os02g42580	Os02g0638400	1.08396	1.34045	up	up	OsERF#046	BRO1 domain containing protein. (Os02t0638400-01)		ERF46	OsERF#046	OsERF046	OsERF46
	49	2.7	chr02	25671552	25677242	LOC_Os02g42690	Os02g0639800	1.11812	1.50429	up	up	OsRDCP2	Hypothetical gene. (Os02t0639800-01);Zinc finger, RING/FYVE/PHD-type domain containing protein. (Os02t0639800-02);Hypothetical gene. (Os02t0639800-03);Zinc finger, RING/FYVE/PHD-type domain containing protein. (Os02t0639800-04);Zinc finger, RING/FYVE/PHD-type domain containing protein. (Os02t0639800-05)		RDCP2	OsRDCP2	OsRING319	RING319
	50	2.7	chr02	25723956	25726080	LOC_Os02g42780	Os02g0640500	1.19662	0.960271	up	down	OsSIT1	Lectin receptor-like kinase, Mediation of salt sensitivity, Regulation of ethylene homeostasis (Os02t0640500-01)	SIT1	SIT1	OsSIT1
	51	2.7	chr02	25767209	25774440	LOC_Os02g42860	Os02g0641800	1.14305	1.12724	up	up	OsRH8	Similar to RNA helicase (Fragment). (Os02t0641800-01);Similar to ATP-dependent RNA helicase dhh1. (Os02t0641800-02)			OsRH8
	52	2.7	chr02	25878905	25879875	LOC_Os02g42990	Os02g0643800	1.21911	1.55126	up	up	OsSAUR11	Auxin-responsive protein, Negative regulation of deep sowing tolerance, Mesocotyl elongation (Os02t0643800-01)	SAUR36	SAUR11	OsSAUR11
	53	2.7	chr02	25967753	25968734	LOC_Os02g43120	Os02g0645000	1.29353	1.41996	up	up	OsRING107	Zinc finger, RING/FYVE/PHD-type domain containing protein. (Os02t0645000-01)		RING107	OsRING107
	54	2.7	chr02	26027785	26029488	LOC_Os02g43170	Os02g0646200	1.46094	1.6376	up	up	OsBBX6	Zinc finger, B-box domain containing protein. (Os02t0646200-01)		BBX6	OsBBX6
	55	2.7	chr02	26200136	26204468	LOC_Os02g43410	Os02g0650300	1.00822	1.40942	up	down	OsYSL15	Iron-phytosiderophore transporter, Iron homeostasis (Os02t0650300-01);Similar to Iron-phytosiderophore transporter YSL15. (Os02t0650300-02)	YSL15, OsYSL15, OsYs7	YSL15	OsYSL15	OsYs7
	56	2.7	chr02	26323360	26326135	LOC_Os02g43620	Os02g0652800	1.08	1.71	up	up	OsGlpT1	Major facilitator superfamily MFS_1 protein. (Os02t0652800-01)
	57	2.7	chr02	26422187	26423485	LOC_Os02g43790	Os02g0654700	1.39628	1.5031	up	up	OsERF#091	AP2/ERF family protein, Abiotic stress response (Os02t0654700-01)	ERF91, OsERF#091, OsERF091, OsERF91, AP59, OsAP59, AP2/EREBP#147, AP2/EREBP147, OsBIERF3, BIERF3	ERF91	OsERF#091	OsERF091	OsERF91	AP59	OsAP59	AP2/EREBP#147	AP2/EREBP147	OsBIERF3	BIERF3
	58	2.7	chr02	26456450	26457994	LOC_Os02g43820	Os02g0655200	1.04633	1.52414	up	up	OsERF#095	Similar to Ap25. (Os02t0655200-01);ERF family protein, Transcriptional regulator, Salt stress tolerance (Os02t0655200-02)	ERF95, OsERF#095, OsSta2	ERF95	OsERF#095	OsERF095	OsERF95	AP2/EREBP#020	AP2/EREBP20	OsSta2	Sta2
	59	2.7	chr02	26524619	26526019	LOC_Os02g43940	Os02g0656600	1.27239	1.62987	up	up	OsERF#032	Similar to Dehydration responsive element binding protein 2B (DREB2B protein). (Os02t0656600-00)		ERF32	OsERF#032	OsERF032	OsERF32	AP2/EREBP#021	AP2/EREBP21	OsDREB2B
	60	2.7	chr02	26550965	26552002	LOC_Os02g43970	Os02g0657000	1.35	1.2	up	up	-	DREB-like protein, AP2/EREBP-type transcription factor, Drought tolerance, Seed germination, Response to abiotic stress (Os02t0657000-01)
	61	2.7	chr02	26616524	26617346	LOC_Os02g44090	Os02g0658200	3.8897	2.44043	up	up	-	Zinc finger, PHD-type domain containing protein. (Os02t0658200-01)
	62	2.7	chr02	26668796	26671144	LOC_Os02g44120	Os02g0659100	1.24753	2.56875	down	down	OsDLN62	Zinc finger, C2H2-type domain containing protein. (Os02t0659100-01)		DLN62	OsDLN62
	63	2.7	chr02	26689426	26690900	LOC_Os02g44130	Os02g0659500	1.18684	1.26129	up	down	OsDLN63	Zinc finger, C2H2-type domain containing protein. (Os02t0659500-01)		DLN63	OsDLN63
	64	2.7	chr02	26767607	26771623	LOC_Os02g44230	Os02g0661100	1	1.06	up	up	OsTPP1	Trehalose-6-phosphate phosphatase, Trehalose biosynthesis, Chilling tolerance (Os02t0661100-01);Similar to Trehalose-phosphate phosphatase. (Os02t0661100-02)
	65	2.7	chr02	26804988	26805820	LOC_Os02g44310	Os02g0662000	1.11	1.36	up	up	RCc3
	66	2.7	chr02	28808920	28811960	LOC_Os02g47190	Os02g0700300	1.07	1.17	up	up	OsDLN66	Similar to Phosphate starvation response regulator-like protein. (Os02t0700300-01)
	67	2.7	chr03	411801	414456	LOC_Os03g01670	Os03g0107100	1.11134	1.36846	up	down	-	Hypothetical conserved gene. (Os03t0107100-00)
	68	4.1	chr04	7877462	7883443	LOC_Os04g14110	Os04g0217900	1.1775	1.38454	up	up	-	Similar to TRAF-type zinc finger family protein. (Os04t0217900-01)
	69	4.1	chr04	8117448	8126285	LOC_Os04g14510	Os04g0221600	1.15158	1.23132	up	up	-	Zinc finger, PHD-type domain containing protein. (Os04t0221600-01)
	70	4.4	chr04	24267885	24270169	LOC_Os04g40880	Os04g0485400	1.07613	1.66007	up	down	OsISC44	Similar to Nucleotide-binding protein. (Os04t0485400-01);Similar to nucleotide-binding protein 1. (Os04t0485400-02)		ISC44	OsISC44
	71	4.4	chr04	24535112	24536254	LOC_Os04g41350	Os04g0490900	1.31171	1.80308	up	up	OsAAP11G	Similar to OSIGBa0130B08.4 protein. (Os04t0490900-00)		AAP11G	OsAAP11G	OsAAP19	AAP19
	72	4.4	chr04	24863994	24867715	LOC_Os04g41970	Os04g0497200	1.11	1.18	down	down	OsGLU3	Putative membrane-bound endo-1,4-beta-glucanase, Synthesis of root cellulose, Modulation of root cell division and elongation (Os04t0497200-01)
	73	4.4	chr04	24915054	24918786	LOC_Os04g42090	Os04g0498600	1.04	1.48	up	up	SamDC	S-adenosylmethionine decarboxylase, Polyamine biosynthesis, Salt and drought stresses, Abiotic stress (Os04t0498600-01);Similar to cDNA clone:J013002M21, full insert sequence. (Os04t0498600-02)
	74	4.4	chr04	25182303	25186566	LOC_Os04g42570	Os04g0504500	1.21398	1.58679	up	up	OsPLT4	Similar to protein BABY BOOM 1. (Os04t0504500-01)		PLT4	OsPLT4	AP2/EREBP#037	AP2/EREBP37	BBM4	OsBBM4
	75	4.3	chr04	28592081	28595747	LOC_Os04g48050	Os04g0568900	1.23701	1.55645	up	up	OsRINGzf1	RING zinc finger protein, E3 ubiquitin ligase, Regulation of drought resistance (Os04t0568900-01)	OsRINGzf1	RINGZF1	OsRINGzf1	OsRING34	RING34
	76	4.3	chr04	28600699	28607038	LOC_Os04g48070	Os04g0569100	1.39	1.34	up	down	Roc4(t)	Similar to OCL1 homeobox protein. (Os04t0569100-01);Homeodomain-leucine zipper IV protein, GL2-type homeobox protein, Transcription factor, Promotion of flowering time preferentially under long days, Positive regulation of cuticular wax biosynthesis, Drought stress response (Os04t0569100-02)
	77	4.3	chr04	28672747	28677225	LOC_Os04g48170	Os04g0570000	1.17994	1.65175	up	up	OsCYP87A3	Cytochrome P450 87A3, Auxin signaling in the regulation of coleoptile growth (Os04t0570000-01)	CYP87A3	CYP87A3	OsCYP87A3
	78	4.3	chr04	28788533	28791208	LOC_Os04g48310	Os04g0571800	1.2	1.36	up	up	OsRING94	RING-H2 protein, Regulation of anther and root lignification (Os04t0571800-01);Zinc finger, RING/FYVE/PHD-type domain containing protein. (Os04t0571800-02)	OsATL53	RING94	OsRING94
	79	4.3	chr04	28820116	28821919	LOC_Os04g48350	Os04g0572400	1.17814	1.03746	down	up	OsDREB1E	Dehydration-responsive element binding protein 1E, Chilling tolerance, Positive regulation of heat tolerance (Os04t0572400-01)	OsDREB1E	DREB1E	OsDREB1E	OsERF030	OsERF#030	OsERF30	ERF30	AP2/EREBP#160	AP2/EREBP160	OsDREB1-1
	80	4.3	chr04	28874420	28882313	LOC_Os04g48410	Os04g0573200	1.15075	1.53441	up	up	SOD	Copper chaperone for superoxide dismutase, Target of miR398b, Resistance to rice blast disease (Os04t0573200-01);Similar to OSIGBa0147H17.7 protein. (Os04t0573200-02);Superoxide dismutase, copper/zinc binding domain containing protein. (Os04t0573200-03);Hypothetical gene. (Os04t0573200-04);Hypothetical gene. (Os04t0573200-05)	CCSD		SOD	OsSOD-Cu/Zn	SOD-Cu/Zn	OsaCCS	OsCCS	CCS
	81	4.3	chr04	29131883	29134682	LOC_Os04g48850	Os04g0578000	1.32015	1.39816	up	down	OsACS2	ACC synthase, Ethylene biosynthesis (Os04t0578000-01)	ACS2, OsACS2, Os-ACS2	ACS2	OsACS2	Os-ACS2
	82	4.3	chr04	29178862	29181665	LOC_Os04g48930	Os04g0578600	1.24	1.27	down	down	OsFRO2	Similar to H0404F02.15 protein. (Os04t0578600-01);Ferric reductase oxidase, Iron homeostasis, "Drought, heat, salinity stress response" (Os04t0578600-02)	OsFRO2, OsFRO1	FRO2	OsFRO2	OsFRO1
	83	4.3	chr04	29213355	29214344	LOC_Os04g49000	Os04g0579200	1.2532	1.45124	up	up	OsRING328	Zinc finger, RING/FYVE/PHD-type domain containing protein. (Os04t0579200-01)		RING328	OsRING328
	84	4.3	chr04	29289244	29291788	LOC_Os04g49130	Os04g0580400	1.16	1.36	up	up	OsUBC3	SUMO conjugating enzyme, Drought stress response (Os04t0580400-01)
	85	4.3	chr04	29485142	29488557	LOC_Os04g49410	Os04g0583500	1.41	1.56	up	up	OsEXPA10	Expansin, Al-inducible expansin, Root cell elongation (Os04t0583500-01);Similar to Expansin-A10. (Os04t0583500-02)
	86	4.3	chr04	29493928	29498951	LOC_Os04g49430	Os04g0583700	1.14827	1.00582	up	down	-	Zinc finger, FYVE-type domain containing protein. (Os04t0583700-00)
	87	4.3	chr04	29500955	29503774	LOC_Os04g49450	Os04g0583900	1.64	1.12	up	up	LHY	MYB-related transcription factor, Mediation of response to ABA and drought (Os04t0583900-01)
	88	4.3	chr04	29531283	29535738	LOC_Os04g49510	Os04g0584600	1.1	1.58	up	up	OsCDPK13	Similar to Calcium dependent protein kinase. (Os04t0584600-01);Group I calcium-dependent protein kinase, Cold and salt/drought tolerance, Activation of NADPH oxidase (RBOHH) in rice root during aerenchyma formation (Os04t0584600-02);Similar to cDNA clone:001-041-E12, full insert sequence. (Os04t0584600-03)
	89	4.3	chr04	29556896	29563246	LOC_Os04g49560	Os04g0585100	1.09389	1.18303	up	up	OsDHHC12	Zinc finger, DHHC-type domain containing protein. (Os04t0585100-01)		DHHC12	OsDHHC12
	90	4.3	chr04	29588252	29590515	LOC_Os04g49620	Os04g0585700	1.09972	1.70524	up	up	OsFLZ12	Protein of unknown function DUF581 family protein. (Os04t0585700-01)		FLZ12	OsFLZ12
	91	4.3	chr04	29605677	29607174	LOC_Os04g49650	Os04g0585900	1.20648	1.49733	up	up	OsFLZ13	Protein of unknown function DUF581 family protein. (Os04t0585900-01);Protein of unknown function DUF581 family protein. (Os04t0585900-02)		FLZ13	OsFLZ13
	92	4.3	chr04	29610157	29611144	LOC_Os04g49660	Os04g0586000	1.19673	1.65267	up	up	OsFLZ14	Protein of unknown function DUF581 family protein. (Os04t0586000-00)		FLZ14	OsFLZ14
	93	4.3	chr04	29620862	29621588	LOC_Os04g49670	Os04g0586100	1.38345	1.72177	up	up	OsFLZ15	Protein of unknown function DUF581 family protein. (Os04t0586100-01)		FLZ15	OsFLZ15
	94	4.3	chr04	29624421	29625055	LOC_Os04g49680	Os04g0586200	1.41918	1.76784	up	up	OsFLZ16	Similar to H0307D04.13 protein. (Os04t0586200-01)		FLZ16	OsFLZ16
	95	4.3	chr04	29640960	29642380	LOC_Os04g49700	Os04g0586700	1.03035	1.2315	up	up	OsRING72	Zinc finger, RING/FYVE/PHD-type domain containing protein. (Os04t0586700-01)		RING72	OsRING72
	96	4.3	chr04	29719544	29729743	LOC_Os04g49860	Os04g0588200	1.1	1.25889	up	up	-	Similar to emb2411 (embryo defective 2411); ATP binding / ATP-dependent DNA helicase/ DNA binding. (Os04t0588200-00)
	97	4.3	chr04	29809222	29810808	LOC_Os04g49970	Os04g0589700	1.19323	1.01	down	up	OsPUB35	Zinc finger, RING/FYVE/PHD-type domain containing protein. (Os04t0589700-01)		PUB35	OsPUB35	PUB35
	98	4.3	chr04	29969365	29972655	LOC_Os04g50208	Os04g0592500	1.33574	1.38981	up	up	-	Phosphoenolpyruvate carboxykinase, ATP-utilising domain containing protein. (Os04t0592500-01)
	99	4.3	chr04	30009263	30011384	LOC_Os04g50720	Os04g0593600	1.23279	1.42167	up	up	-	Zinc finger, C2H2-type domain containing protein. (Os04t0593600-01)
	100	4.3	chr04	30297858	30305607	LOC_Os04g51172	Os04g0600500	1.20154	1.4027	down	up	OsBRXL3	Disease resistance/zinc finger/chromosome condensation-like region domain containing protein. (Os04t0600500-01);BREVIS RADIX-like protein, Drought and salt stress response (Os04t0600500-02)	OsBRXL3	BRXL3	OsBRXL3
	101	4.3	chr04	30374702	30377053	LOC_Os04g51270	Os04g0601700	1.14019	1.40184	up	up	OsVHA-G	Similar to Vacuolar ATP synthase subunit G 1 (EC 3.6.3.14) (V-ATPase G subunit 1) (Vacuolar proton pump G subunit 1). (Os04t0601700-01);Similar to Vacuolar ATP synthase subunit G 1 (EC 3.6.3.14) (V-ATPase G subunit 1) (Vacuolar proton pump G subunit 1). (Os04t0601700-02)		VHA-G	OsVHA-G
	102	4.3	chr04	30783636	30784530	LOC_Os04g51890	Os04g0608300	1.08545	1.49205	up	up	OsSAUR20	Auxin responsive SAUR protein domain containing protein. (Os04t0608300-01)		SAUR20	OsSAUR20
	103	4.3	chr04	31502967	31514308	LOC_Os04g52900	Os04g0620000	1.22	1.59	up	up	OsABCC1	C-type ATP-binding cassette (ABC) transporter, Arsenic (As) detoxification, Reduction of As in grains (Os04t0620000-01)
	104	4.5	chr04	31959627	31961695	LOC_Os04g53612	Os04g0628000	1.22364	1.51495	up	up	OsISC40	Protein of unknown function DUF794, plant family protein. (Os04t0628000-01)		ISC40	OsISC40
	105	4.5	chr04	31977268	31981158	LOC_Os04g53660	Os04g0628400	1.19024	1.34378	up	up	-	Zinc finger, BED-type predicted domain containing protein. (Os04t0628400-01);Similar to Transposase-related protein b-gary. (Os04t0628400-02);Zinc finger, BED-type predicted domain containing protein. (Os04t0628400-03);Zinc finger, BED-type predicted domain containing protein. (Os04t0628400-04)
	106	5.1	chr05	140783	143130	LOC_Os05g01180	Os05g0102200	1.01509	1.41715	up	up	-	Zinc finger, CCHC retroviral-type domain containing protein. (Os05t0102200-01)
	107	5.1	chr05	155365	160193	LOC_Os05g01230	Os05g0102600	1.17028	1.39328	up	up	OsRFPHC-11	Zinc finger, RING/FYVE/PHD-type domain containing protein. (Os05t0102600-01)			OsRFPHC-11	OsRING376	RING376
	108	5.1	chr05	321161	324412	LOC_Os05g01550	Os05g0106000	1.20888	1.4205	up	up	-	Zinc finger, C2H2-type domain containing protein. (Os05t0106000-01);Hypothetical conserved gene. (Os05t0106000-02)
	109	5.1	chr05	326134	328142	LOC_Os05g01560	Os05g0106100	1.07465	1.30873	up	up	-	Similar to Vacuolar ATP synthase 16 kDa proteolipid subunit (EC 3.6.3.14) (V- ATPase 16 kDa proteolipid subunit) (Fragment). (Os05t0106100-01)
	110	5.1	chr05	362367	365961	LOC_Os05g01610	Os05g0106700	1.12366	1.48744	up	up	OsPRAF2	Similar to PRAF1; Ran GTPase binding / chromatin binding / zinc ion binding. (Os05t0106700-00)		PRAF2	OsPRAF2
	111	5.1	chr05	446567	448695	LOC_Os05g01730	Os05g0107900	1.13	1.4	up	up	OsDi19-6	Similar to Protein DEHYDRATION-INDUCED 19 homolog 6. (Os05t0107900-01)
	112	5.1	chr05	538304	539630	LOC_Os05g01940	Os05g0110000	1.11533	1.13672	up	up	OsRFP	Zinc finger, RING/FYVE/PHD-type domain containing protein. (Os05t0110000-01)			OsRFP	OsRING393	RING393
	113	5.1	chr05	562876	566453	LOC_Os05g01990	Os05g0110500	1.23888	2.59143	down	down	OsRH17	Similar to DEAD-box ATP-dependent RNA helicase 17. (Os05t0110500-01);DEAD-box RNA helicase protein, Stress responses (Os05t0110500-02)	OsRH17		OsRH17
	114	5.1	chr05	599130	599776	LOC_Os05g02050	Os05g0111100	1.18903	1.46234	up	up	-	Zinc finger, Tim10/DDP-type family protein. (Os05t0111100-01)
	115	5.1	chr05	605868	606764	LOC_Os05g02070	Os05g0111300	1.18	1.18	down	down	OsMT2b	Metallothionein, Reactive oxygen species (ROS) scavenger protein, Root development and seed embryo germination, Distribution of Zn to grain (Os05t0111300-01);Similar to Metallothionein. (Os05t0111300-02)
	116	6.1	chr06	1434770	1435533	LOC_Os06g03670	Os06g0127100	1.68163	3.23992	up	down	OsDREB1C	Dehydration-responsive element binding protein 1C, Chilling tolerance, Positive regulation of heat tolerance, Positive regulation of salt tolerance (Os06t0127100-01)	OsDREB1C	DREB1C	OsDREB1C	CBF1	ERF26	OsERF026	OsERF#026	OsERF26	AP2/EREBP#098	AP2/EREBP98
	117	6.1	chr06	1554861	1561163	LOC_Os06g03860	Os06g0129400	1.19	2.25	down	down	OsSPX-MFS3	Splicing variant of SPX-MFS protein 3 (Os06t0129400-01);Vacuolar phosphate efflux transporter, Pi homeostasis (Os06t0129400-02)
	118	6.2	chr06	2162738	2165150	LOC_Os06g04920	Os06g0141200	1.22443	1.82168	up	up	OsZFP1	Putative zinc finger protein, Negative regulation of salt stress response (Os06t0141200-01)	OsZFP1		OsZFP1	SRZ3
	119	6.2	chr06	2256867	2260901	LOC_Os06g05110	Os06g0143000	1.20417	1.56497	up	up	SodB	Iron-superoxide dismutase (Os06t0143000-01);Splicing variant of the iron-superoxide dismutase (Os06t0143000-02)	OsFe-SOD, OsFe-SODa, OsFe-SODb	SODB	SodB	Fe-SOD	Fe- SOD	OsFe-SOD	OsFe-SODa	OsFe-SODb	OsFeSODb	FeSODb	OsFSD1.2	FSD1.2	FeSOD2	OsFSD2	FSD2	OsFSD1	FSD1	ALM1	OsALM1
	120	6.2	chr06	2292664	2298802	LOC_Os06g05160	Os06g0143700	1.23	1.46	up	up	OsSultr3;4	SULTR-like phosphorus distribution transporter, Control of the allocation of phosphorus to the grain (Os06t0143700-01)
	121	6.2	chr06	2358310	2365515	LOC_Os06g05240	Os06g0144600	1.11385	1.21777	up	up	-	Similar to Zinc carboxy peptidase. (Os06t0144600-01)
	122	6.2	chr06	2437599	2439795	LOC_Os06g05400	Os06g0146400	1.28654	1.3014	up	up	OsISC7	FeS cluster insertion domain containing protein. (Os06t0146400-01)		ISC7	OsISC7
	123	6.3	chr06	2679054	2680272	LOC_Os06g05860	Os06g0151900	1.08173	1.31035	up	up	OsPFK06	Phosphofructokinase family protein. (Os06t0151900-01)		PFK6	OsPFK06	PFK06
	124	6.3	chr06	2695460	2699468	LOC_Os06g05890	Os06g0152200	1.12259	1.35154	up	up	OsBBX16	Zinc-finger protein R2931. (Os06t0152200-01);Zinc-finger protein R2931. (Os06t0152200-02)			OsBBX16	OsDBB3a	BBX16	DBB3a
	125	6.3	chr06	2737888	2739092	LOC_Os06g05970	Os06g0153100	1.15863	1.21482	up	up	OsFLZ19	Conserved hypothetical protein. (Os06t0153100-01)		FLZ19	OsFLZ19
	126	6.3	chr06	5638279	5641331	LOC_Os06g10810	Os06g0210500	1.29	1.43	up	up	OsPT18	Mitochondrial phosphate transporter 3, Salt tolerance (Os06t0210500-01)
	127	6.4	chr06	5857237	5861125	LOC_Os06g11170	Os06g0215200	1.15293	1.29315	up	up	OsNABP	Zinc finger, U1-C type domain containing protein. (Os06t0215200-01);Similar to nucleic acid binding protein. (Os06t0215200-02);Similar to nucleic acid binding protein. (Os06t0215200-03)			OsNABP	NABP
	128	6.4	chr06	6058841	6060541	LOC_Os06g11450	Os06g0218300	1.31578	1.52433	up	up	OsRING342	Zinc finger, RING-type domain containing protein. (Os06t0218300-01)		RING342	OsRING342
	129	6.4	chr06	6304589	6305923	LOC_Os06g11860	Os06g0222400	1.15392	1.69704	up	up	OsERF#120	Similar to DRE-binding protein 2. (Os06t0222400-01)		ERF120	OsERF#120	OsERF120	AP2/EREBP#105	AP2/EREBP105
	130	6.4	chr06	6395390	6397221	LOC_Os06g11980	Os06g0223700	1.27	1.45	up	up	OsFLZ20	FCS-like zinc finger (FLZ) protein 20, Submergence response (Os06t0223700-01)	OsFLZ20	FLZ20	OsFLZ20
	131	6.4	chr06	6503743	6507744	LOC_Os06g12160	Os06g0225900	1.24505	1.56624	up	up	-	Similar to ATP binding / ATPase/ nucleoside-triphosphatase/ nucleotide binding. (Os06t0225900-01)
	132	6.4	chr06	6682437	6685947	LOC_Os06g12330	Os06g0228600	1.2385	1.64001	down	up	OsAAP12C	Similar to Amino acid carrier. (Os06t0228600-01)		AAP12C	OsAAP12C	OsAAP2	AAP2
	133	6.4	chr06	6691064	6695063	LOC_Os06g12350	Os06g0228800	1.67191	1.91509	up	down	OsAAP10A	Amino acid transporter, transmembrane domain containing protein. (Os06t0228800-01)		AAP10A	OsAAP10A	OsAAP17	AAP17
	134	6.4	chr06	6701280	6701973	LOC_Os06g12370	Os06g0229000	1.2461	2.55763	down	down	OsFtsH6	Similar to FtsH protease (VAR2) (Zinc dependent protease). (Os06t0229000-01)		FTSH6	OsFtsH6	FtsH6
	135	6.4	chr06	6866393	6869521	LOC_Os06g12610	Os06g0232300	1.14	1.77	up	up	PIN1C	PIN protein, Auxin efflux carrier, Auxin transport and signaling, "Root, shoot and inflorescence development" (Os06t0232300-01)	OsPIN1a	PIN1A	PIN1C	OsPIN1C	OsPIN1c	OsPIN1a
	136	6.4	chr06	6895777	6901079	LOC_Os06g12640	Os06g0232700	1.23946	2.48604	down	down	-	Similar to SWIM zinc finger family protein. (Os06t0232700-01)
	137	6.4	chr06	7325616	7327449	LOC_Os06g13320	Os06g0241100	1.65	1.13	up	up	OsMAK5	Atypical S-receptor protein kinase, Membrane-associated kinase-5, Response to drought stress in tolerant genotype, Response to submergence, Positive regulation of leaf width and salt tolerance (Os06t0241100-01)
	138	6.5	chr06	8753354	8757513	LOC_Os06g15410	Os06g0264900	1.17	1.31	up	up	-	Endonuclease/exonuclease/phosphatase domain containing protein. (Os06t0264900-00)
	139	6.5	chr06	9137420	9137941	LOC_Os06g16060	Os06g0271600	1.51171	2.33859	up	up	OsRING141	Zinc finger, RING/FYVE/PHD-type domain containing protein. (Os06t0271600-00)		RING141	OsRING141
	140	6.5	chr06	9263486	9265322	LOC_Os06g16270	Os06g0274000	1.11	1.28	up	up	OsHSBP2	Heat shock factor (HSF) binding protein, Regulation of heat shock response and seed development (Os06t0274000-01)
	141	6.5	chr06	9336376	9338569	LOC_Os06g16370	Os06g0275000	1.40966	1.38521	up	up	Se1(Lm	Zinc finger protein, Heading date (Os06t0275000-01)	SE1, Se1(Lm, Lf, Rs, Fl), se(t), Hd1, HD1, Fl, Lm, Se1, K, Se-1, Hd1(t), qHD1(t), OsA, OsBBX18, Hd1/OsA, OsCCT21	SE1	Se1(Lm	Lf	Rs	Fl)	se(t)	Hd1	HD1	Fl	Lm	Se1	K	Se-1	Hd1(t)	qHD1(t)	OsA	OsBBX18	BBX18	Hd1/OsA	OsCCT21	CCT21
	142	6.5	chr06	10003546	10006951	LOC_Os06g17280	Os06g0283200	1.21237	1.46753	up	up	OsRFP	Zinc finger, RING/FYVE/PHD-type domain containing protein. (Os06t0283200-01)		PHD29	OsRFP	OsPHD29	OsRING12	RING12
	143	6.5	chr06	10101308	10102349	LOC_Os06g17410	Os06g0284500	1.33773	1.56934	up	up	OsDof20	Zinc finger, Dof-type family protein. (Os06t0284500-00)		DOF20	OsDof20	Dof20	OsDof-20	OsDof21	Dof21
	144	6.6	chr06	13723595	13727109	LOC_Os06g23530	Os06g0343100	1.34168	1.48005	up	up	-	Similar to ATP-dependent helicase DHX8 (RNA helicase HRH1) (DEAH-box protein 8). (Os06t0343100-01);Similar to predicted protein. (Os06t0343100-02)
	145	6.6	chr06	14577762	14580200	LOC_Os06g24850	Os06g0355300	1.1478	1.63241	up	up	OsIAA22	Similar to Auxin-responsive protein IAA22. (Os06t0355300-01)		IAA22	OsIAA22
	146	6.7	chr06	20946146	20952716	LOC_Os06g35910	Os06g0552400	1.09404	1.27497	up	up	-	Similar to zinc ion binding protein. (Os06t0552400-01);Zinc finger, RING/FYVE/PHD-type domain containing protein. (Os06t0552400-02)
	147	6.7	chr06	20998086	20998850	LOC_Os06g35960	Os06g0553100	2.23	2.7	up	up	HSfC2b	Similar to Heat stress transcription factor C-2b. (Os06t0553100-01)
	148	6.7	chr06	21185223	21192033	LOC_Os06g36180	Os06g0556000	1.03032	1.11811	up	up	OsAAP12A	Amino acid permease, Transport of amino acids (Os06t0556000-01)	OsAAP12A, AAP12A, OsAAP3, AAP3	AAP12A	OsAAP12A	OsAAP3	AAP3
	149	6.7	chr06	21211987	21213846	LOC_Os06g36210	Os06g0556200	1.23096	2.54651	down	down	OsAAP12B	Similar to amino acid permease 1. (Os06t0556200-01)		AAP12B	OsAAP12B	OsAAP18	AAP18
	150	6.7	chr06	21478477	21482381	LOC_Os06g36560	Os06g0561000	1.75	2.3	up	up	OsMIOX	Myo-inositol oxygenase, Drought stress tolerance (Os06t0561000-01)
	151	6.7	chr06	21761304	21762421	LOC_Os06g36930	Os06g0565200	1.22	2	up	down	HSfA6	Putative heat stress transcription factor A-6a. (Os06t0565200-00)
	152	6.7	chr06	21824893	21826815	LOC_Os06g37010	Os06g0566300	1.24885	1.1485	down	down	OsZIP10	Similar to zinc transporter 4. (Os06t0566300-00)			OsZIP10	ZIP10
	153	6.7	chr06	21893256	21898174	LOC_Os06g37080	Os06g0567200	1.35	1.43	up	up	OsAAO1	Ascorbate oxidase, Abiotic stress response (Os06t0567200-01)
	154	6.7	chr06	21951201	21955132	LOC_Os06g37150	Os06g0567900	1.44	1.11	up	up	OsAAO2	L-ascorbate oxidase, Cold, salt, drought stress response (Os06t0567900-01)
	155	6.7	chr06	22155053	22157061	LOC_Os06g37450	Os06g0571800	1.86287	1.72818	up	up	OsGATA16	Similar to GATA transcription factor 20. (Os06t0571800-01);Similar to GATA transcription factor 3 (AtGATA-3). (Os06t0571800-02);GATA-type zinc finger transcription factor, Cold tolerance (Os06t0571800-03)	OsGATA16	GATA16	OsGATA16	OsGNC	GNC
	156	6.7	chr06	22352087	22354757	LOC_Os06g37750	Os06g0575400	1.22	1.48	up	up	SDRLK-5	S-Domain receptor like kinase-5, Response to drought in a tolerant genotype, Response to submergence (Os06t0575400-01)
	157	6.8	chr06	28658265	28662368	LOC_Os06g47290	Os06g0687400	1.12449	1.62288	up	up	-	Similar to auxin-independent growth promoter-like protein. (Os06t0687400-01);Similar to auxin-independent growth promoter-like protein. (Os06t0687400-02)
	158	6.8	chr06	28752549	28757404	LOC_Os06g47470	Os06g0689600	1.26	2.43	down	up	OsRLCK214	Response to drought in tolerant genotype Dagad desi, Response to submergence, Response to Xanthomonas oryzae pv. oryzae and B. glumae in resistant genotypes, Response to R. solani in susceptible rice genotype (Os06t0689600-01)
	159	6.8	chr06	28770374	28774431	LOC_Os06g47530	Os06g0690200	1.45	1.02	up	up	OsRLCK215	Response to drought or chilling in tolerant genotypes, Response to submergence (Os06t0690200-01)
	160	6.8	chr06	28789036	28797545	LOC_Os06g47550	Os06g0690700	1.31144	1.38675	up	up	OsHMA1	Similar to Potential cadmium/zinc-transporting ATPase HMA1 (EC 3.6.3.3) (EC 3.6.3.5). (Os06t0690700-01);Similar to HMA1 (Heavy metal ATPase 1); copper-exporting ATPase. (Os06t0690700-02)		HMA1	OsHMA1	osHMA1
	161	6.8	chr06	28818257	28819235	LOC_Os06g47590	Os06g0691100	1.32164	1.84561	up	up	OsERF#121	Pathogenesis-related transcriptional factor and ERF domain containing protein. (Os06t0691100-00)		ERF121	OsERF#121	OsERF121	AP2/EREBP#061	AP2/EREBP61	DLN174	OsDLN174
	162	6.8	chr06	28954620	28957837	LOC_Os06g47840	Os06g0693500	1.35346	1.83511	up	up	-	Zinc finger, C2H2-like domain containing protein. (Os06t0693500-01)
	163	6.8	chr06	28962588	28965940	LOC_Os06g47860	Os06g0693700	1.08	1.31	up	up	OsSIDP366	Protein of unknown function DUF1644 family protein. (Os06t0693700-01);DUF1644 family member protein, Positive regulation of salt and drought resistance (Os06t0693700-02);Similar to predicted protein. (Os06t0693700-03);Protein of unknown function DUF1644 family protein. (Os06t0693700-04)
	164	6.8	chr06	28993796	28995022	LOC_Os06g47940	Os06g0694500	1.31457	1.24134	up	up	OsISC13	Similar to Nitrogen fixation like protein. (Os06t0694500-01)		ISC13	OsISC13
	165	6.8	chr06	29072361	29076031	LOC_Os06g48060	Os06g0695800	1.36	1.38	up	up	OsENA2	Phosphate transport system permease protein 1 domain containing protein. (Os06t0695800-01);Bacterial-type ATP binding cassette (ABC) transporter, Al tolerance (Os06t0695800-02)	STAR1, OsENA2, OsABCI12	STAR1	OsENA2	OsABCI12	ENA2	ABCI12	OsSTAR1	OsSATR1
	166	6.8	chr06	29723508	29727074	LOC_Os06g49040	Os06g0703900	1.08	1.31	up	up	OsPHR4	MYB-CC domain containing transcription factor, Positive regulation of Pi-starvation signaling and Pi-homeostasis (Os06t0703900-01);Homeodomain-like containing protein. (Os06t0703900-02)
	167	7.2	chr07	14618258	14620518	LOC_Os07g25540	Os07g0437000	1.13046	1.41974	up	up	OsYUCCA6	Flavin monooxygenase-like enzyme , Auxin biosynthesis (Os07t0437000-01)	YUCCA6, OsYUCCA6, OsYUC6	YUCCA6	OsYUCCA6	OsYUC6	YUC6
	168	7.2	chr07	14753753	14759288	LOC_Os07g25710	Os07g0438800	1.1	1.34	down	down	OsPHR2	MYB-CC family protein, Pi-starvation signaling (Os07t0438800-01);Similar to Phosphate starvation response regulator-like protein. (Os07t0438800-02)
	169	8.1	chr08	272854	276978	LOC_Os08g01420	Os08g0105000	1.11484	1.33082	up	up	Ehd3	Homeodomain (PHD) transcriptional regulator, Flowering promoter (Os08t0105000-01);Zinc finger, RING/FYVE/PHD-type domain containing protein. (Os08t0105000-02);Similar to PHD-finger family protein. (Os08t0105000-03)	EHD3	EHD3	Ehd3	OsPHD36	PHD36
	170	8.1	chr08	679358	681703	LOC_Os08g02070	Os08g0112700	1.35	1.13	up	up	OsMADS26	MADS-box transcription factor, Regulator of both biotic and abiotic stress responses (Os08t0112700-01)
	171	8.2	chr08	2576587	2581747	LOC_Os08g05030	Os08g0145600	1.22803	1.51163	up	up	-	Similar to cDNA clone:J023091L02, full insert sequence. (Os08t0145600-01)
	172	8.3	chr08	14078934	14082465	LOC_Os08g23320	Os08g0322600	1.18397	1.40653	down	down	OsPPT1a	Para-hydroxybenzoate polyprenyltransferase, Ubiquinone biosynthesis (Os08t0322600-01);Similar to PGT-2. (Os08t0322600-02)
	173	8.3	chr08	14157905	14158861	LOC_Os08g23410	Os08g0323400	1.23754	2.61901	down	down	OsISC42	Similar to Rubredoxin (Rd). (Os08t0323400-01)		ISC42	OsISC42
	174	9.1	chr09	13116492	13118744	LOC_Os09g21660	Os09g0384900	1.25685	1.33512	down	up	-	DUF295 protein, Control of grain zinc concentration, Regulation of anther dehiscence (Os09t0384900-01)	qGZn9a
	175	9.1	chr09	13155093	13155832	LOC_Os09g21710	Os09g0385700	1.22311	1.19178	up	up	OsSAP17	AN1-type zinc-finger protein, Chloroplast development (Os09t0385700-01)	ASL4	SAP17	OsSAP17
	176	9.1	chr09	13688245	13690936	LOC_Os09g23140	Os09g0394600	1.25149	1.4555	up	up	-	Endonuclease/exonuclease/phosphatase domain containing protein. (Os09t0394600-01)
	177	10.2	chr10	3060912	3065547	LOC_Os10g06030	Os10g0151100	1.24641	1.77267	down	down	OsWAK103	Similar to Protein kinase domain containing protein, expressed. (Os10t0151100-00)
	178	10.3	chr10	8494248	8504238	LOC_Os10g16974	Os10g0317900	1.4219	1.79627	up	up	OsCYP75B4	Chrysoeriol 5'-Hydroxylase, Flavonoid B-ring hydroxylase, Tricin biosynthesis (Os10t0317900-01);Similar to Flavonoid 3-monooxygenase. (Os10t0317900-02);Non-protein coding transcript. (Os10t0317900-03)
	179	10.3	chr10	8691901	8697228	LOC_Os10g17280	Os10g0320400	1.07368	1.36251	up	up	-	Similar to ATP synthase gamma chain, mitochondrial precursor (EC 3.6.3.14). (Os10t0320400-01)
	180	11.1	chr11	856524	860980	LOC_Os11g02670	Os11g0119200	1.20131	1.08141	up	down	CYP714C3	Zinc finger, RING/FYVE/PHD-type domain containing protein. (Os11t0119200-01)		CYP714C3	CYP714C3	OsRING155	RING155
	181	11.1	chr11	1233932	1235977	LOC_Os11g03300	Os11g0126900	1.35	1.19	up	up	OsNAC10	NAC-domain protein, Drought tolerance (Os11t0126900-01)
	182	11.1	chr11	1269314	1271179	LOC_Os11g03370	Os11g0127600	1.14	1.2	down	down	ONAC045	NAC transcription factor, Drought and salt tolerance (Os11t0127600-01)
	183	11.1	chr11	1298250	1298986	LOC_Os11g03420	Os11g0128300	1.47622	1.66249	up	up	OsMIF1	Mini zinc finger protein, A member of the ZF-HD (zinc finger-homeodomain) family, Negative regulation of deep sowing tolerance, Mesocotyl elongation (Os11t0128300-01)	MIF1	MIF1	OsMIF1
	184	11.1	chr11	1364210	1369744	LOC_Os11g03540	Os11g0129700	1.06136	1.35643	up	up	AP2/EREBP131	Similar to AP2-1 protein (Fragment). (Os11t0129700-01);AP2 domain transcription factor, Seed fatty acid synthesis (Os11t0129700-02)	OsWRI1-1	WRI1-1	AP2/EREBP131	AP2/EREBP#131	OsWRI1-1	OsWRI1a	WRI1a
	185	11.3	chr11	5808714	5809427	LOC_Os11g10590	Os11g0211800	1.45	3.4	up	up	OsDT11	Cysteine-rich peptide, Short-chain peptide, ABA-dependent drought tolerance (Os11t0211800-01)
	186	11.3	chr11	6102863	6106487	LOC_Os11g11050	Os11g0216900	1.00027	2.3497	up	down	OsIDI2	Similar to IDI2. (Os11t0216900-01);Similar to IDI2. (Os11t0216900-02);Similar to IDI2. (Os11t0216900-03)		IDI2	OsIDI2
	187	11.3	chr11	7125124	7128857	LOC_Os11g12650	Os11g0234200	1.07131	1.19302	up	up	OsPHD41	Zinc finger, RING/FYVE/PHD-type domain containing protein. (Os11t0234200-01)		PHD41	OsPHD41
	188	11.3	chr11	7694141	7696295	LOC_Os11g13930	Os11g0243300	1.99245	1.00075	up	up	OsZHD4	Similar to ZF-HD protein dimerisation region containing protein, expressed. (Os11t0243300-01)			OsZHD4
	189	11.3	chr11	7776681	7784137	LOC_Os11g14010	Os11g0244800	1.16	1.43	up	up	OsPHD40	Alfin-like protein, Regulation of seed size and drought tolerance (Os11t0244800-01)
	190	11.4	chr11	16249461	16258885	LOC_Os11g28270	Os11g0472000	1.21616	1.22687	up	up	OsC3H63	Zinc finger, CCCH-type domain containing protein. (Os11t0472000-01);Hypothetical conserved gene. (Os11t0472000-02)		C3H63	OsC3H63
	191	11.4	chr11	16948517	16953836	LOC_Os11g29240	Os11g0482500	1.13843	1.0432	up	up	-	Zinc finger, RING/FYVE/PHD-type domain containing protein. (Os11t0482500-01);Zinc finger, RING/FYVE/PHD-type domain containing protein. (Os11t0482500-02)
	192	11.4	chr11	17318918	17324441	LOC_Os11g29840	Os11g0490600	1.11654	3.50727	down	up	OsLa1	Regulation of shoot gravitropism and tiller angle, Regulation of polar auxin transport (Os11t0490600-01);Hypothetical conserved gene. (Os11t0490600-02)	LA1, LAZY1, OsLAZY1, OsLazy1	LA1	OsLa1
	193	11.4	chr11	17352249	17355819	LOC_Os11g29870	Os11g0490900	1.84974	1.4908	up	up	OsWRKY72	WRKY transcription factor 72, ABA response with respect to germination and abiotic stresses, ABA signalling and auxin transport (Os11t0490900-01)	OsWRKY72	WRKY72	OsWRKY72	WRKY-72
	194	11.4	chr11	17722080	17725438	LOC_Os11g30484	Os11g0498400	1.28386	1.53014	up	up	-	Zinc finger, C2H2-like domain containing protein. (Os11t0498400-01)
	195	11.4	chr11	17785138	17792540	LOC_Os11g30560	Os11g0499600	1.17	2.17	up	up	drp7	Hydroxysteroid dehydrogenase, Cuticle formation, Lipid homeostasis, Submergence tolerance (Os11t0499600-01);Similar to cis-2,3-dihydrobiphenyl-2,3-diol dehydrogenase. (Os11t0499600-02)
	196	11.4	chr11	18294409	18296934	LOC_Os11g31340	Os11g0512100	1.87	2.5	down	down	ONAC127	NAC (NAM, ATAF1/2, CUC2) transcription factor, Heat stress response, Regulation of grain filling (Os11t0512100-01)
	197	11.4	chr11	18391479	18399504	LOC_Os11g31480	Os11g0514000	1.12	1.2	up	up	Stvb(St2)	Resistance to Rice stripe virus (RSV), Protection of plant growth from heat stress, (Nipponbare: RSV-susceptible) (Os11t0514000-01)
	198	11.4	chr11	18485308	18490843	LOC_Os11g31620	Os11g0515500	1.11874	1.36962	up	up	Os_F0720	Transport inhibitor response 1 (TIR1)-like protein, Target of siR109944 (small interfering RNA) (Os11t0515500-01)	FBL55, OsAFB3		Os_F0720	FBL55	OsFBL55	OsAFB3	AFB3
	199	11.4	chr11	18922046	18925254	LOC_Os11g32100	Os11g0523700	2.05238	1.45363	up	up	OsbHLH002	bHLH transcription factor, Positive regulation of chilling tolerance, Control of stomatal initiation, Regulation of mature stoma differentiation (Os11t0523700-01)	OsbHLH002, OsICE1, OsbHLH002/OsICE1	BHLH2	OsbHLH002	bHLH002	OsbHLH2	bHLH2	OsICE1	ICE1	OsbHLH002/OsICE1
	200	11.4	chr11	18935399	18941686	LOC_Os11g32110	Os11g0523800	1.46784	1.52485	up	up	OsARF1	Similar to Isoform 3 of Auxin response factor 23. (Os11t0523800-01);Auxin response factor 1, Transcription factor, Essential for growth in vegetative organs and seed development (Os11t0523800-02)	OsARF1	ARF1	OsARF1	arf1	OsARF23	ARF23
	201	11.4	chr11	19082900	19083859	LOC_Os11g32290	Os11g0525900	1.53524	1.87776	up	up	-	Zinc finger, GRF-type domain containing protein. (Os11t0525900-00)
	202	11.4	chr11	19184337	19190125	LOC_Os11g32510	Os11g0528700	1.19	1.03	down	down	OsGH3-13	Indole-3-acetic acid (IAA)-amido synthetase, Plant architecture establishment, Drought tolerance (Os11t0528700-01);Indole-3-acetic acid (IAA)-amido synthetase (Os11t0528700-02)
	203	11.4	chr11	21485902	21490094	LOC_Os11g36440	Os11g0572700	1.35	1.42	up	up	OsCRTISO	Carotenoid isomerase, Carotenoid biosynthesis, Root and coleoptile growth (Os11t0572700-01)
	204	11.6	chr11	21524812	21527119	LOC_Os11g36480	Os11g0573200	1.22447	1.68255	up	up	-	Similar to Zinc knuckle family protein, expressed. (Os11t0573200-01)
	205	11.6	chr11	21806096	21809288	LOC_Os11g36960	Os11g0578100	1.23	2.21	down	down	OsDjC76	Heat shock protein DnaJ, N-terminal domain containing protein. (Os11t0578100-00)
	206	11.6	chr11	21839186	21843540	LOC_Os11g37000	Os11g0578500	1.01	2.24	down	down	OsDjC77	Heat shock protein DnaJ family protein. (Os11t0578500-01)
	207	12.1	chr12	320568	323716	LOC_Os12g01530	Os12g0106000	2.68151	3.62086	up	up	OsFER2	Ferritin, Iron storage protein, Iron homeostasis (Os12t0106000-01)	FER2, OsFER2, OsFer2	FER2	OsFER2	OsFer2
	208	12.1	chr12	632454	638030	LOC_Os12g02100	Os12g0112300	1.33879	1.4642	up	up	-	ADP/ATP carrier protein domain containing protein. (Os12t0112300-01)
	209	12.1	chr12	824221	825793	LOC_Os12g02450	Os12g0116700	1.75	3.48	up	up	OsWRKY64	WRKY transcription factor 64, Specific role in defense signaling in rice during M. grisea interactions, Response to the rice pathogens, Regulation of root elongation under iron excess, Iron stress tolerance (Os12t0116700-01)
	210	12.1	chr12	906322	908669	LOC_Os12g02620	Os12g0118700	1.27432	1.41142	up	up	OsRING156	Zinc finger, RING/FYVE/PHD-type domain containing protein. (Os12t0118700-01)		RING156	OsRING156
	211	12.1	chr12	1043608	1047116	LOC_Os12g02870	Os12g0122000	1.3	1.25	up	up	OsSCR	Transcription factor, Asymmetric division of the cortex/endodermis progenitor cell in the root, Formation of root endodermis and leaf stomata (Os12t0122000-01)
	212	12.1	chr12	1107406	1110538	LOC_Os12g02980	Os12g0123500	1.15697	2.35673	down	down	-	Similar to Apyrase precursor (EC 3.6.1.5) (ATP-diphosphatase) (Adenosine diphosphatase) (ADPase) (ATP-diphosphohydrolase). (Os12t0123500-01)
	213	12.1	chr12	1269561	1274766	LOC_Os12g03290	Os12g0126300	1.10654	1.23122	up	up	AP2/EREBP155	AP2 domain transcription factor, Seed fatty acid synthesis (Os12t0126300-01)	OsWRI1-2	WRI1-2	AP2/EREBP155	AP2/EREBP#155	OsWRI1-2	OsWRI1b	WRI1b
	214	12.1	chr12	1462306	1464813	LOC_Os12g03650	Os12g0130300	1.27	1.17	up	up	SDRLK-57	S-Domain receptor like kinase-57, Response to drought in tolerant genotype Nagina 22, Response to Rice Stripe Virus (Os12t0130300-00)
	215	12.1	chr12	1473487	1476097	LOC_Os12g03670	Os12g0130500	1.33	1.5	up	up	SDRLP-6	S-Domain receptor like protein-6, Response to submergence (Os12t0130500-00)
	216	12.1	chr12	1507683	1510601	LOC_Os12g03730	Os12g0131200	1.3271	1.74844	up	down	OsDHHC28	Similar to zinc finger (DHHC type) family protein. (Os12t0131200-00)		DHHC28	OsDHHC28
	217	12.1	chr12	1567509	1572559	LOC_Os12g03830	Os12g0132500	1.00174	1.88833	down	down	OsZIFL9	Similar to Major facilitator superfamily antiporter. (Os12t0132500-00)		ZIFL9	OsZIFL9
	218	12.1	chr12	1584176	1589083	LOC_Os12g03860	Os12g0132800	1.15248	1.17884	up	up	OsZIFL10	Major facilitator superfamily antiporter. (Os12t0132800-01)		ZIFL10	OsZIFL10	Os-mfs2	mfs2
	219	12.1	chr12	1595326	1600969	LOC_Os12g03870	Os12g0133000	1.34895	1.12336	up	up	OsZIFL11	Similar to Major facilitator superfamily antiporter. (Os12t0133000-00)		ZIFL11	OsZIFL11
	220	12.1	chr12	1606119	1620843	LOC_Os12g03899	Os12g0133100	1.24626	1.00392	up	up	OsZIFL12	Major facilitator superfamily protein. (Os12t0133100-01);Vacuolar phytosiderophore transporter, Sequestration of phytosiderophore (DMA) into the vacuoles (Os12t0133100-02)	OsVMT, OsZIFL12, OsVMT/OsZIFL12	ZIFL12	OsZIFL12	OsVMT	VMT	OsVMT/OsZIFL12
	221	12.1	chr12	1634877	1645862	LOC_Os12g03950	Os12g0133300	1.24515	2.52691	down	down	OsZIFL13	Similar to Carbohydrate transporter/ sugar porter/ transporter. (Os12t0133300-00)		ZIFL13	OsZIFL13
	222	12.2	chr12	3145079	3149502	LOC_Os12g06510	Os12g0162400	1.26	1.41	up	up	OsCBL6	Calcineurin B-like protein 6, Negative regulation of salt tolerance, Positive modulation of drought stress (Os12t0162400-01)
	223	12.2	chr12	3236058	3243704	LOC_Os12g06670	Os12g0163800	1.02254	2.40095	down	up	OsACTPK6	Similar to ATP binding protein. (Os12t0163800-01)		ACTPK6	OsACTPK6
	224	12.2	chr12	3437394	3440088	LOC_Os12g07030	Os12g0168100	1.15	2.86	down	up	DERF8	Similar to AP2 domain containing protein RAP2.6 (Fragment). (Os12t0168100-01)		ERF124	DERF8	OsDERF8	OsERF#124	OsERF124	AP2/EREBP#158	AP2/EREBP158
	225	12.2	chr12	3499498	3502235	LOC_Os12g07140	Os12g0168900	1.19127	1.42829	up	up	-	Similar to Vacuolar ATP synthase 16 kDa proteolipid subunit (EC 3.6.3.14) (V- ATPase 16 kDa proteolipid subunit) (Fragment). (Os12t0168900-01);Similar to Vacuolar ATP synthase 16 kDa proteolipid subunit (EC 3.6.3.14) (V- ATPase 16 kDa proteolipid subunit) (Fragment). (Os12t0168900-02);Similar to Vacuolar ATP synthase 16 kDa proteolipid subunit (EC 3.6.3.14) (V- ATPase 16 kDa proteolipid subunit) …
	226	12.2	chr12	3580411	3582838	LOC_Os12g07280	Os12g0170400	1.22407	1.41361	up	up	ART1	C2H2 zinc-finger transcription factor , Al tolerance (Os12t0170400-01)	ART1, STAR3	ART1	ART1	STAR3
	227	12.2	chr12	3792161	3797468	LOC_Os12g07590	Os12g0174800	1.06	1.22	up	up	OsPP127	Protein tyrosine phosphatase, Response to abiotic stress, Defence response (Os12t0174800-01);Protein-tyrosine phosphatase, receptor/non-receptor type domain containing protein. (Os12t0174800-02);Conserved hypothetical protein. (Os12t0174800-03)
	228	12.2	chr12	3867731	3869803	LOC_Os12g07700	Os12g0176200	1.29594	3.26358	down	down	OsISC14	Similar to Nitrogen fixation like protein. (Os12t0176200-01)		ISC14	OsISC14
	229	12.2	chr12	4044478	4047374	LOC_Os12g07970	Os12g0180100	1.28	1.4	up	up	OsPT26	Phosphate transporter 4;6-2 (Os12t0180100-01);Similar to inorganic phosphate cotransporter. (Os12t0180100-02)
	230	12.2	chr12	4103244	4104420	LOC_Os12g08070	Os12g0181300	2.09917	2.43309	up	up	-	Similar to TRAF-type zinc finger family protein. (Os12t0181300-00)
	231	12.2	chr12	4120926	4122836	LOC_Os12g08090	Os12g0181500	1.10779	1.8451	up	up	OsAAP11A	Amino acid permease, Transport of amino acids (Os12t0181500-01)	OsAAP11A, AAP11A, OsAAP16, AAP16	AAP11A	OsAAP11A	OsAAP16	AAP16
	232	12.2	chr12	4144620	4146619	LOC_Os12g08130	Os12g0181600	1.02186	1.53204	up	up	OsAAP11B	Amino acid transporter, transmembrane domain containing protein. (Os12t0181600-01)		AAP11B	OsAAP11B	OsAAP15	AAP15
	233	12.2	chr12	4515673	4517345	LOC_Os12g08780	Os12g0189500	1.24816	2.70861	down	down	OsYUCCA11	Flavin-containing monooxygenase, Auxin biosynthesis, Endosperm development, Regulation of grain filling (Os12t0189500-01)	OsYUC11, YUCCA11	YUCCA11	OsYUCCA11	OsYUC11	YUC11
	234	12.2	chr12	4551091	4556193	LOC_Os12g08820	Os12g0190100	1.15639	1.51883	up	up	-	Similar to Auxin-independent growth promoter-like protein. (Os12t0190100-01)
	235	12.2	chr12	4881038	4884876	LOC_Os12g09300	Os12g0194900	1.22319	1.65011	up	up	OsAAP10B	Amino acid permease, A member of the amino acid transporter (AAT) family, Regulation of tillering and grain yield, Regulation of neutral amino acid transport (Os12t0194900-01)	OsAAP4, OsAAP4a	AAP10B	OsAAP10B	OsAAP4	AAP4	OsAAP4a	OsAAP4b	OsAAP4c
	236	12.2	chr12	4893127	4894709	LOC_Os12g09320	Os12g0195100	1.0572	1.0437	up	down	OsAAP11D	Similar to amino acid permease. (Os12t0195100-00)		AAP11D	OsAAP11D	OsAAP12	AAP12
	237	12.2	chr12	5013789	5018308	LOC_Os12g09540	Os12g0197100	1.13414	1.43009	up	up	OsPRAGL	Pre-ATP-grasp fold domain containing protein. (Os12t0197100-01)			OsPRAGL
	238	12.2	chr12	5045169	5050440	LOC_Os12g09590	Os12g0197700	1.18542	1.53259	up	up	-	Region of unknown function, putative Zinc finger, XS and XH domain containing protein. (Os12t0197700-01)

## Sheet: Table S3
								Fold Change in expression		Regulation
	Seq	MQTL	Chr	Start (bp)	Stop (bp)	MSU ID	RAP ID	6h	24h	6h	24h	Symbol	Description
	1	1.1	chr01	4905609	4909339	LOC_Os01g09570	Os01g0191700	1.02089	1.39843	up	up	OsPFK01	Similar to Pyrophosphate-fructose-6-phosphate 1-phosphotransferase-like protein (Pyrophosphate-dependent phosphofructo-1-kinase-like protein). (Os01t0191700-01)
	2	1.1	chr01	4949133	4951123	LOC_Os01g09620	Os01g0192000	1.00045	1.1876	up	up	OsDOS	CCCH-type zinc finger protein, Negative regulator for leaf senescence (Os01t0192000-01);Similar to C3H transcription factor. (Os01t0192000-02)
	3	1.1	chr01	5002454	5004321	LOC_Os01g09700	Os01g0192900	1.4	1.55	up	up	OsACS5	1-aminocyclopropane-1-carboxylic acid synthase, Submergence response (Os01t0192900-01)
	4	1.1	chr01	5099555	5102080	LOC_Os01g09850	Os01g0195000	1.33018	1.69655	up	up	OsIDD2	Zinc finger and indeterminate domain (IDD) family transcription factor, Regulation of secondary cell wall formation (Os01t0195000-01)
	5	1.2	chr01	6199245	6200202	LOC_Os01g11520	Os01g0213400	1.3651	1.8474	up	up	OsRFPH2-8	Zinc finger, RING/FYVE/PHD-type domain containing protein. (Os01t0213400-01)
	6	1.2	chr01	6699636	6703371	LOC_Os01g12260	Os01g0222500	1.11274	1.48299	up	up	OsVHA-E3	Similar to Vacuolar ATP synthase subunit E (EC 3.6.3.14) (V-ATPase E subunit) (Vacuolar proton pump E subunit). (Os01t0222500-01)
	7	1.2	chr01	6713909	6714986	LOC_Os01g12290	Os01g0222800	1.32	1.38	up	up	SDRLK-67	S-Domain receptor like kinase-67, Partial S-domain containing protein, Response to drought and B. glumae infection in resistant genotypes (Os01t0222800-00)
	8	1.2	chr01	6774202	6776856	LOC_Os01g12400	Os01g0223700	1.09	1.48	up	up	SDRLK-68	S-Domain receptor like kinase-68, Partial S-domain containing protein, Response to drought in tolerant rice genotypes (Os01t0223700-01)
	9	1.2	chr01	6813719	6815534	LOC_Os01g12440	Os01g0224100	1.45383	2.17252	up	up	OsERF#053	Similar to DNA binding protein-like protein. (Os01t0224100-01);Similar to DNA binding protein-like protein. (Os01t0224100-02)
	10	1.2	chr01	6857345	6860952	LOC_Os01g12490	Os01g0224700	1.25955	1.2222	up	up	OsYUCCA4	Flavin monooxygenase-like enzyme, Auxin biosynthesis (Os01t0224700-01)
	11	1.3	chr01	7249771	7254629	LOC_Os01g13030	Os01g0231000	1.18728	1.5656	up	up	OsIAA3	Similar to Auxin-responsive protein (Aux/IAA) (Fragment). (Os01t0231000-01);Similar to Auxin-responsive protein (Aux/IAA) (Fragment). (Os01t0231000-02);Similar to Auxin-responsive protein (Aux/IAA) (Fragment). (Os01t0231000-03)
	12	1.3	chr01	7547017	7551856	LOC_Os01g13520	Os01g0236300	1.15326	1.27082	up	up	OsARF16	Similar to Auxin response factor 18. (Os01t0236300-01);Similar to Auxin response factor 18. (Os01t0236300-02)
	13	1.3	chr01	7712339	7721253	LOC_Os01g13760	Os01g0239100	1.13	1.36	up	up	OsDjB1	Heat shock protein DnaJ family protein. (Os01t0239100-01);Heat shock protein DnaJ family protein. (Os01t0239100-02)
	14	1.3	chr01	7718270	7722217	LOC_Os01g13770	Os01g0239200	1.31	1.56	up	up	OsTPT1	Triose phosphate/phosphate translocator (Os01t0239200-01)
	15	1.3	chr01	7847490	7849833	LOC_Os01g14010	Os01g0242200	1.13992	1.44392	up	up	OsIDD8	Zinc finger, C2H2-type domain containing protein. (Os01t0242200-01)
	16	1.4	chr01	8334519	8338574	LOC_Os01g14870	Os01g0252200	1.24479	1.62845	up	up	OsC3H3	Zinc finger, CCCH-type domain containing protein. (Os01t0252200-01)
	17	1.4	chr01	8359017	8362270	LOC_Os01g14920	Os01g0252900	1.10555	1.39682	up	up	OsZFP	Zinc finger, CCHC-type domain containing protein. (Os01t0252900-01)
	18	1.4	chr01	8560625	8569629	LOC_Os01g15300	Os01g0256800	1.22981	1.48792	up	up	OsC3H4	Similar to zinc finger helicase family protein. (Os01t0256800-01);Hypothetical conserved gene. (Os01t0256800-02)
	19	1.4	chr01	8586157	8586941	LOC_Os01g15340	Os01g0257300	1.1	1.06	up	up	OsRAA1	GTP-binding protein, Homolog of AtFPF1 (Flowering Promoting Factor 1), Cell cycle regulator during root development, Regulation of root architecture and flowering (Os01t0257300-01)
	20	1.4	chr01	8593792	8599448	LOC_Os01g15350	Os01g0257400	1.05508	1.2962	up	up	OsC3H5	Zinc finger, CCCH-type domain containing protein. (Os01t0257400-01)
	21	1.4	chr01	8659413	8664796	LOC_Os01g15460	Os01g0258700	1.12282	1.40518	up	up	OsC3H6	Zinc finger, CCCH-type domain containing protein. (Os01t0258700-01);Similar to zinc finger CCCH type domain-containing protein ZFN-like 1. (Os01t0258700-03)
	22	1.4	chr01	8786623	8792221	LOC_Os01g15630	Os01g0261100	1.12355	1.29808	up	up	OsRFP	Zinc finger, RING-type domain containing protein. (Os01t0261100-01)
	23	1.4	chr01	8792649	8797358	LOC_Os01g15640	Os01g0261200	1.16	1.22	up	up	OsNAC8	NAC transcription factor, Heat stress tolerance (Os01t0261200-01);Similar to NAC domain-containing protein 74. (Os01t0261200-02)
	24	1.4	chr01	9204377	9211643	LOC_Os01g16260	Os01g0268100	1.56398	1.6506	up	up	OsZIFL1	Similar to Major facilitator superfamily antiporter. (Os01t0268100-01)
	25	1.4	chr01	9424556	9429189	LOC_Os01g16600	Os01g0272600	1.2	1.39	up	up	OsRDN	Similar to Root determined nodulation 1. (Os01t0272600-01)
	26	1.4	chr01	9684848	9689506	LOC_Os01g16940	Os01g0276500	1.06832	1.5613	up	up	-	Similar to Histidine biosynthesis bifunctional protein hisIE, chloroplast precursor [Includes: Phosphoribosyl-AMP cyclohydrolase (EC 3.5.4.19) (PRA-CH); Phosphoribosyl-ATP pyrophosphatase (EC 3.6.1.31) (PRA-PH)]. (Os01t0276500-01);Similar to Histidine biosynthesis bifunctional protein hisIE, chloroplast precursor [Includes: Phosphoribosyl-AMP cyclohydrolase (EC 3.5.4.19) (PRA-CH); Phosphoribosyl-…
	27	1.4	chr01	9690348	9692094	LOC_Os01g16950	Os01g0276600	1.17963	1.43561	up	up	OsSTA11	Zinc finger, RING/FYVE/PHD-type domain containing protein. (Os01t0276600-01)
	28	1.4	chr01	9733832	9738224	LOC_Os01g17000	Os01g0277500	1.13811	1.26433	up	up	OsDof4	Dof (DNA binding with one finger) transcription factor, C2-C2 zinc finger transcription factor, Regulation of flowering time (Os01t0277500-01)
	29	1.4	chr01	9889550	9902737	LOC_Os01g17214	Os01g0279400	1.76345	1.39467	up	up	OsZIFL2	Major facilitator superfamily antiporter. (Os01t0279400-01)
	30	1.4	chr01	9913390	9917318	LOC_Os01g17240	Os01g0279700	1.42	1.67	up	up	OsPT21	Phosphate transporter 4;1 (Os01t0279700-01);Major facilitator superfamily protein. (Os01t0279700-02)
	31	1.5	chr01	11231975	11234809	LOC_Os01g19800	Os01g0303600	1.11058	1.43526	up	up	OsRFPV-1	Zinc finger, RING/FYVE/PHD-type domain containing protein. (Os01t0303600-01)
	32	1.5	chr01	11690379	11690975	LOC_Os01g20930	Os01g0311400	1.34926	1.53192	up	up	OsRING108	Zinc finger, RING/FYVE/PHD-type domain containing protein. (Os01t0311400-00)
	33	1.5	chr01	11693812	11699838	LOC_Os01g20940	Os01g0311500	1.18949	1.52892	up	up	OsPHS1a	Similar to PHS1 (PROPYZAMIDE-HYPERSENSITIVE 1); phosphoprotein phosphatase/ protein tyrosine/serine/threonine phosphatase. (Os01t0311500-01);Similar to predicted protein. (Os01t0311500-02)
	34	1.5	chr01	11783910	11784899	LOC_Os01g21120	Os01g0313300	1.29977	1.62958	up	up	OsERF#068	Similar to EREBP-3 protein (Fragment). (Os01t0313300-01)
	35	1.1	Chr01	14816831	14818958	LOC_Os01g09450	Os01g0190300	1.07027	1.31923	up	up	OsIAA2	Similar to Auxin-responsive protein IAA26 (Indoleacetic acid-induced protein 26) (Phytochrome-associated protein 1). (Os01t0190300-01)
	36	1.6	chr01	15453686	15457657	LOC_Os01g27720	Os01g0374900	1.1912	1.37051	up	up	OsRING112	Zinc finger, RING/FYVE/PHD-type domain containing protein. (Os01t0374900-01)
	37	1.6	chr01	16232158	16234453	LOC_Os01g28989	Os01g0386700	1.09332	1.26567	up	up	-	Similar to BSK1 (BR-SIGNALING KINASE 1); ATP binding / binding / kinase/ protein kinase/ protein tyrosine kinase. (Os01t0386700-01)
	38	1.6	chr01	19059236	19061167	LOC_Os01g34560	Os01g0529800	1.05	1.04	up	up	-	Beta-ketoacyl-CoA Synthase, Drought tolerance, Cuticular wax synthesis (Os01t0529800-01)
	39	2	Chr01	24879215	24885840	LOC_Os01g09550	Os01g0191300	1.2	1.48	up	up	ONAC003	Similar to NAC-type transcription factor. (Os01t0191300-01);Similar to NAC-type transcription factor. (Os01t0191300-02);NAC transcription factor, Drought resistance (Os01t0191300-03)
	40	1.7	chr02	11015384	11018203	LOC_Os02g18880	Os02g0291000	1.45	1.4	up	up	OsCBL7	Calcineurin B-like protein 7, Positive modulation of drought stress (Os02t0291000-01)
	41	2.7	chr02	25133526	25136096	LOC_Os02g41800	Os02g0628600	1.24404	2.5051	down	down	OsARF8	Similar to Auxin response factor 8. (Os02t0628600-01)
	42	2.7	chr02	25431343	25432503	LOC_Os02g42290	Os02g0634500	1.13618	1.26222	up	up	OsCLP3	Similar to ATP-dependent Clp protease proteolytic subunit (EC 3.4.21.92) (Endopeptidase Clp). (Os02t0634500-01)
	43	2.7	chr02	25592002	25595087	LOC_Os02g42580	Os02g0638400	1.08396	1.34045	up	up	OsERF#046	BRO1 domain containing protein. (Os02t0638400-01)
	44	2.7	chr02	25671552	25677242	LOC_Os02g42690	Os02g0639800	1.11812	1.50429	up	up	OsRDCP2	Hypothetical gene. (Os02t0639800-01);Zinc finger, RING/FYVE/PHD-type domain containing protein. (Os02t0639800-02);Hypothetical gene. (Os02t0639800-03);Zinc finger, RING/FYVE/PHD-type domain containing protein. (Os02t0639800-04);Zinc finger, RING/FYVE/PHD-type domain containing protein. (Os02t0639800-05)
	45	2.7	chr02	25767209	25774440	LOC_Os02g42860	Os02g0641800	1.14305	1.12724	up	up	OsRH8	Similar to RNA helicase (Fragment). (Os02t0641800-01);Similar to ATP-dependent RNA helicase dhh1. (Os02t0641800-02)
	46	2.7	chr02	25878905	25879875	LOC_Os02g42990	Os02g0643800	1.21911	1.55126	up	up	OsSAUR11	Auxin-responsive protein, Negative regulation of deep sowing tolerance, Mesocotyl elongation (Os02t0643800-01)
	47	2.7	chr02	25967753	25968734	LOC_Os02g43120	Os02g0645000	1.29353	1.41996	up	up	OsRING107	Zinc finger, RING/FYVE/PHD-type domain containing protein. (Os02t0645000-01)
	48	2.7	chr02	26027785	26029488	LOC_Os02g43170	Os02g0646200	1.46094	1.6376	up	up	OsBBX6	Zinc finger, B-box domain containing protein. (Os02t0646200-01)
	49	2.7	chr02	26323360	26326135	LOC_Os02g43620	Os02g0652800	1.08	1.71	up	up	OsGlpT1	Major facilitator superfamily MFS_1 protein. (Os02t0652800-01)
	50	2.7	chr02	26422187	26423485	LOC_Os02g43790	Os02g0654700	1.39628	1.5031	up	up	OsERF#091	AP2/ERF family protein, Abiotic stress response (Os02t0654700-01)
	51	2.7	chr02	26456450	26457994	LOC_Os02g43820	Os02g0655200	1.04633	1.52414	up	up	OsERF#095	Similar to Ap25. (Os02t0655200-01);ERF family protein, Transcriptional regulator, Salt stress tolerance (Os02t0655200-02)
	52	2.7	chr02	26524619	26526019	LOC_Os02g43940	Os02g0656600	1.27239	1.62987	up	up	OsERF#032	Similar to Dehydration responsive element binding protein 2B (DREB2B protein). (Os02t0656600-00)
	53	2.7	chr02	26550965	26552002	LOC_Os02g43970	Os02g0657000	1.35	1.2	up	up	-	DREB-like protein, AP2/EREBP-type transcription factor, Drought tolerance, Seed germination, Response to abiotic stress (Os02t0657000-01)
	54	2.7	chr02	26616524	26617346	LOC_Os02g44090	Os02g0658200	2.2	2.44043	up	up	-	Zinc finger, PHD-type domain containing protein. (Os02t0658200-01)
	55	2.7	chr02	26668796	26671144	LOC_Os02g44120	Os02g0659100	1.24753	2.56875	down	down	OsDLN62	Zinc finger, C2H2-type domain containing protein. (Os02t0659100-01)
	56	2.7	chr02	26767607	26771623	LOC_Os02g44230	Os02g0661100	1	1.06	up	up	OsTPP1	Trehalose-6-phosphate phosphatase, Trehalose biosynthesis, Chilling tolerance (Os02t0661100-01);Similar to Trehalose-phosphate phosphatase. (Os02t0661100-02)
	57	2.7	chr02	26804988	26805820	LOC_Os02g44310	Os02g0662000	1.11	1.36	up	up	RCc3
	58	2.7	chr02	28808920	28811960	LOC_Os02g47190	Os02g0700300	1.07	1.17	up	up	OsDLN66	Similar to Phosphate starvation response regulator-like protein. (Os02t0700300-01)
	59	4.1	chr04	7877462	7883443	LOC_Os04g14110	Os04g0217900	1.1775	1.38454	up	up	-	Similar to TRAF-type zinc finger family protein. (Os04t0217900-01)
	60	4.1	chr04	8117448	8126285	LOC_Os04g14510	Os04g0221600	1.15158	1.23132	up	up	-	Zinc finger, PHD-type domain containing protein. (Os04t0221600-01)
	61	4.4	chr04	24535112	24536254	LOC_Os04g41350	Os04g0490900	1.31171	1.80308	up	up	OsAAP11G	Similar to OSIGBa0130B08.4 protein. (Os04t0490900-00)
	62	4.4	chr04	24863994	24867715	LOC_Os04g41970	Os04g0497200	1.11	1.18	down	down	OsGLU3	Putative membrane-bound endo-1,4-beta-glucanase, Synthesis of root cellulose, Modulation of root cell division and elongation (Os04t0497200-01)
	63	4.4	chr04	24915054	24918786	LOC_Os04g42090	Os04g0498600	1.04	1.48	up	up	SamDC	S-adenosylmethionine decarboxylase, Polyamine biosynthesis, Salt and drought stresses, Abiotic stress (Os04t0498600-01);Similar to cDNA clone:J013002M21, full insert sequence. (Os04t0498600-02)
	64	4.4	chr04	25182303	25186566	LOC_Os04g42570	Os04g0504500	1.21398	1.58679	up	up	OsPLT4	Similar to protein BABY BOOM 1. (Os04t0504500-01)
	65	4.3	chr04	28592081	28595747	LOC_Os04g48050	Os04g0568900	1.23701	1.55645	up	up	OsRINGzf1	RING zinc finger protein, E3 ubiquitin ligase, Regulation of drought resistance (Os04t0568900-01)
	66	4.3	chr04	28672747	28677225	LOC_Os04g48170	Os04g0570000	1.17994	1.65175	up	up	OsCYP87A3	Cytochrome P450 87A3, Auxin signaling in the regulation of coleoptile growth (Os04t0570000-01)
	67	4.3	chr04	28788533	28791208	LOC_Os04g48310	Os04g0571800	1.2	1.36	up	up	OsRING94	RING-H2 protein, Regulation of anther and root lignification (Os04t0571800-01);Zinc finger, RING/FYVE/PHD-type domain containing protein. (Os04t0571800-02)
	68	4.3	chr04	28874420	28882313	LOC_Os04g48410	Os04g0573200	1.15075	1.53441	up	up	SOD	Copper chaperone for superoxide dismutase, Target of miR398b, Resistance to rice blast disease (Os04t0573200-01);Similar to OSIGBa0147H17.7 protein. (Os04t0573200-02);Superoxide dismutase, copper/zinc binding domain containing protein. (Os04t0573200-03);Hypothetical gene. (Os04t0573200-04);Hypothetical gene. (Os04t0573200-05)
	69	4.3	chr04	29178862	29181665	LOC_Os04g48930	Os04g0578600	1.24	1.27	down	down	OsFRO2	Similar to H0404F02.15 protein. (Os04t0578600-01);Ferric reductase oxidase, Iron homeostasis, "Drought, heat, salinity stress response" (Os04t0578600-02)
	70	4.3	chr04	29213355	29214344	LOC_Os04g49000	Os04g0579200	1.2532	1.45124	up	up	OsRING328	Zinc finger, RING/FYVE/PHD-type domain containing protein. (Os04t0579200-01)
	71	4.3	chr04	29289244	29291788	LOC_Os04g49130	Os04g0580400	1.16	1.36	up	up	OsUBC3	SUMO conjugating enzyme, Drought stress response (Os04t0580400-01)
	72	4.3	chr04	29485142	29488557	LOC_Os04g49410	Os04g0583500	1.41	1.56	up	up	OsEXPA10	Expansin, Al-inducible expansin, Root cell elongation (Os04t0583500-01);Similar to Expansin-A10. (Os04t0583500-02)
	73	4.3	chr04	29500955	29503774	LOC_Os04g49450	Os04g0583900	1.64	1.12	up	up	LHY	MYB-related transcription factor, Mediation of response to ABA and drought (Os04t0583900-01)
	74	4.3	chr04	29531283	29535738	LOC_Os04g49510	Os04g0584600	1.1	1.58	up	up	OsCDPK13	Similar to Calcium dependent protein kinase. (Os04t0584600-01);Group I calcium-dependent protein kinase, Cold and salt/drought tolerance, Activation of NADPH oxidase (RBOHH) in rice root during aerenchyma formation (Os04t0584600-02);Similar to cDNA clone:001-041-E12, full insert sequence. (Os04t0584600-03)
	75	4.3	chr04	29556896	29563246	LOC_Os04g49560	Os04g0585100	1.09389	1.18303	up	up	OsDHHC12	Zinc finger, DHHC-type domain containing protein. (Os04t0585100-01)
	76	4.3	chr04	29588252	29590515	LOC_Os04g49620	Os04g0585700	1.09972	1.70524	up	up	OsFLZ12	Protein of unknown function DUF581 family protein. (Os04t0585700-01)
	77	4.3	chr04	29605677	29607174	LOC_Os04g49650	Os04g0585900	1.20648	1.49733	up	up	OsFLZ13	Protein of unknown function DUF581 family protein. (Os04t0585900-01);Protein of unknown function DUF581 family protein. (Os04t0585900-02)
	78	4.3	chr04	29610157	29611144	LOC_Os04g49660	Os04g0586000	1.19673	1.65267	up	up	OsFLZ14	Protein of unknown function DUF581 family protein. (Os04t0586000-00)
	79	4.3	chr04	29620862	29621588	LOC_Os04g49670	Os04g0586100	1.38345	1.72177	up	up	OsFLZ15	Protein of unknown function DUF581 family protein. (Os04t0586100-01)
	80	4.3	chr04	29624421	29625055	LOC_Os04g49680	Os04g0586200	1.41918	1.76784	up	up	OsFLZ16	Similar to H0307D04.13 protein. (Os04t0586200-01)
	81	4.3	chr04	29640960	29642380	LOC_Os04g49700	Os04g0586700	1.03035	1.2315	up	up	OsRING72	Zinc finger, RING/FYVE/PHD-type domain containing protein. (Os04t0586700-01)
	82	4.3	chr04	29719544	29729743	LOC_Os04g49860	Os04g0588200	1.1	1.25889	up	up	-	Similar to emb2411 (embryo defective 2411); ATP binding / ATP-dependent DNA helicase/ DNA binding. (Os04t0588200-00)
	83	4.3	chr04	29969365	29972655	LOC_Os04g50208	Os04g0592500	1.33574	1.38981	up	up	-	Phosphoenolpyruvate carboxykinase, ATP-utilising domain containing protein. (Os04t0592500-01)
	84	4.3	chr04	30009263	30011384	LOC_Os04g50720	Os04g0593600	1.23279	1.42167	up	up	-	Zinc finger, C2H2-type domain containing protein. (Os04t0593600-01)
	85	4.3	chr04	30374702	30377053	LOC_Os04g51270	Os04g0601700	1.14019	1.40184	up	up	OsVHA-G	Similar to Vacuolar ATP synthase subunit G 1 (EC 3.6.3.14) (V-ATPase G subunit 1) (Vacuolar proton pump G subunit 1). (Os04t0601700-01);Similar to Vacuolar ATP synthase subunit G 1 (EC 3.6.3.14) (V-ATPase G subunit 1) (Vacuolar proton pump G subunit 1). (Os04t0601700-02)
	86	4.3	chr04	30783636	30784530	LOC_Os04g51890	Os04g0608300	1.08545	1.49205	up	up	OsSAUR20	Auxin responsive SAUR protein domain containing protein. (Os04t0608300-01)
	87	4.3	chr04	31502967	31514308	LOC_Os04g52900	Os04g0620000	1.22	1.59	up	up	OsABCC1	C-type ATP-binding cassette (ABC) transporter, Arsenic (As) detoxification, Reduction of As in grains (Os04t0620000-01)
	88	4.5	chr04	31959627	31961695	LOC_Os04g53612	Os04g0628000	1.22364	1.51495	up	up	OsISC40	Protein of unknown function DUF794, plant family protein. (Os04t0628000-01)
	89	4.5	chr04	31977268	31981158	LOC_Os04g53660	Os04g0628400	1.19024	1.34378	up	up	-	Zinc finger, BED-type predicted domain containing protein. (Os04t0628400-01);Similar to Transposase-related protein b-gary. (Os04t0628400-02);Zinc finger, BED-type predicted domain containing protein. (Os04t0628400-03);Zinc finger, BED-type predicted domain containing protein. (Os04t0628400-04)
	90	5.1	chr05	140783	143130	LOC_Os05g01180	Os05g0102200	1.01509	1.41715	up	up	-	Zinc finger, CCHC retroviral-type domain containing protein. (Os05t0102200-01)
	91	5.1	chr05	155365	160193	LOC_Os05g01230	Os05g0102600	1.17028	1.39328	up	up	OsRFPHC-11	Zinc finger, RING/FYVE/PHD-type domain containing protein. (Os05t0102600-01)
	92	5.1	chr05	321161	324412	LOC_Os05g01550	Os05g0106000	1.20888	1.4205	up	up	-	Zinc finger, C2H2-type domain containing protein. (Os05t0106000-01);Hypothetical conserved gene. (Os05t0106000-02)
	93	5.1	chr05	326134	328142	LOC_Os05g01560	Os05g0106100	1.07465	1.30873	up	up	-	Similar to Vacuolar ATP synthase 16 kDa proteolipid subunit (EC 3.6.3.14) (V- ATPase 16 kDa proteolipid subunit) (Fragment). (Os05t0106100-01)
	94	5.1	chr05	362367	365961	LOC_Os05g01610	Os05g0106700	1.12366	1.48744	up	up	OsPRAF2	Similar to PRAF1; Ran GTPase binding / chromatin binding / zinc ion binding. (Os05t0106700-00)
	95	5.1	chr05	446567	448695	LOC_Os05g01730	Os05g0107900	1.13	1.4	up	up	OsDi19-6	Similar to Protein DEHYDRATION-INDUCED 19 homolog 6. (Os05t0107900-01)
	96	5.1	chr05	538304	539630	LOC_Os05g01940	Os05g0110000	1.11533	1.13672	up	up	OsRFP	Zinc finger, RING/FYVE/PHD-type domain containing protein. (Os05t0110000-01)
	97	5.1	chr05	562876	566453	LOC_Os05g01990	Os05g0110500	1.23888	2.59143	down	down	OsRH17	Similar to DEAD-box ATP-dependent RNA helicase 17. (Os05t0110500-01);DEAD-box RNA helicase protein, Stress responses (Os05t0110500-02)
	98	5.1	chr05	599130	599776	LOC_Os05g02050	Os05g0111100	1.18903	1.46234	up	up	-	Zinc finger, Tim10/DDP-type family protein. (Os05t0111100-01)
	99	5.1	chr05	605868	606764	LOC_Os05g02070	Os05g0111300	1.18	1.18	down	down	OsMT2b	Metallothionein, Reactive oxygen species (ROS) scavenger protein, Root development and seed embryo germination, Distribution of Zn to grain (Os05t0111300-01);Similar to Metallothionein. (Os05t0111300-02)
	100	6.1	chr06	1554861	1561163	LOC_Os06g03860	Os06g0129400	1.19	2.25	down	down	OsSPX-MFS3	Splicing variant of SPX-MFS protein 3 (Os06t0129400-01);Vacuolar phosphate efflux transporter, Pi homeostasis (Os06t0129400-02)
	101	6.2	chr06	2162738	2165150	LOC_Os06g04920	Os06g0141200	1.22443	1.82168	up	up	OsZFP1	Putative zinc finger protein, Negative regulation of salt stress response (Os06t0141200-01)
	102	6.2	chr06	2256867	2260901	LOC_Os06g05110	Os06g0143000	1.20417	1.56497	up	up	SodB	Iron-superoxide dismutase (Os06t0143000-01);Splicing variant of the iron-superoxide dismutase (Os06t0143000-02)
	103	6.2	chr06	2292664	2298802	LOC_Os06g05160	Os06g0143700	1.23	1.46	up	up	OsSultr3;4	SULTR-like phosphorus distribution transporter, Control of the allocation of phosphorus to the grain (Os06t0143700-01)
	104	6.2	chr06	2358310	2365515	LOC_Os06g05240	Os06g0144600	1.11385	1.21777	up	up	-	Similar to Zinc carboxy peptidase. (Os06t0144600-01)
	105	6.2	chr06	2437599	2439795	LOC_Os06g05400	Os06g0146400	1.28654	1.3014	up	up	OsISC7	FeS cluster insertion domain containing protein. (Os06t0146400-01)
	106	6.3	chr06	2679054	2680272	LOC_Os06g05860	Os06g0151900	1.08173	1.31035	up	up	OsPFK06	Phosphofructokinase family protein. (Os06t0151900-01)
	107	6.3	chr06	2695460	2699468	LOC_Os06g05890	Os06g0152200	1.12259	1.35154	up	up	OsBBX16	Zinc-finger protein R2931. (Os06t0152200-01);Zinc-finger protein R2931. (Os06t0152200-02)
	108	6.3	chr06	2737888	2739092	LOC_Os06g05970	Os06g0153100	1.15863	1.21482	up	up	OsFLZ19	Conserved hypothetical protein. (Os06t0153100-01)
	109	6.3	chr06	5638279	5641331	LOC_Os06g10810	Os06g0210500	1.29	1.43	up	up	OsPT18	Mitochondrial phosphate transporter 3, Salt tolerance (Os06t0210500-01)
	110	6.4	chr06	5857237	5861125	LOC_Os06g11170	Os06g0215200	1.15293	1.29315	up	up	OsNABP	Zinc finger, U1-C type domain containing protein. (Os06t0215200-01);Similar to nucleic acid binding protein. (Os06t0215200-02);Similar to nucleic acid binding protein. (Os06t0215200-03)
	111	6.4	chr06	6058841	6060541	LOC_Os06g11450	Os06g0218300	1.31578	1.52433	up	up	OsRING342	Zinc finger, RING-type domain containing protein. (Os06t0218300-01)
	112	6.4	chr06	6304589	6305923	LOC_Os06g11860	Os06g0222400	1.15392	1.69704	up	up	OsERF#120	Similar to DRE-binding protein 2. (Os06t0222400-01)
	113	6.4	chr06	6395390	6397221	LOC_Os06g11980	Os06g0223700	1.27	1.45	up	up	OsFLZ20	FCS-like zinc finger (FLZ) protein 20, Submergence response (Os06t0223700-01)
	114	6.4	chr06	6503743	6507744	LOC_Os06g12160	Os06g0225900	1.24505	1.56624	up	up	-	Similar to ATP binding / ATPase/ nucleoside-triphosphatase/ nucleotide binding. (Os06t0225900-01)
	115	6.4	chr06	6701280	6701973	LOC_Os06g12370	Os06g0229000	1.2461	2.55763	down	down	OsFtsH6	Similar to FtsH protease (VAR2) (Zinc dependent protease). (Os06t0229000-01)
	116	6.4	chr06	6866393	6869521	LOC_Os06g12610	Os06g0232300	1.14	1.77	up	up	PIN1C	PIN protein, Auxin efflux carrier, Auxin transport and signaling, "Root, shoot and inflorescence development" (Os06t0232300-01)
	117	6.4	chr06	6895777	6901079	LOC_Os06g12640	Os06g0232700	1.23946	2.48604	down	down	-	Similar to SWIM zinc finger family protein. (Os06t0232700-01)
	118	6.4	chr06	7325616	7327449	LOC_Os06g13320	Os06g0241100	1.65	1.13	up	up	OsMAK5	Atypical S-receptor protein kinase, Membrane-associated kinase-5, Response to drought stress in tolerant genotype, Response to submergence, Positive regulation of leaf width and salt tolerance (Os06t0241100-01)
	119	6.5	chr06	8753354	8757513	LOC_Os06g15410	Os06g0264900	1.17	1.31	up	up	-	Endonuclease/exonuclease/phosphatase domain containing protein. (Os06t0264900-00)
	120	6.5	chr06	9137420	9137941	LOC_Os06g16060	Os06g0271600	1.51171	2.33859	up	up	OsRING141	Zinc finger, RING/FYVE/PHD-type domain containing protein. (Os06t0271600-00)
	121	6.5	chr06	9263486	9265322	LOC_Os06g16270	Os06g0274000	1.11	1.28	up	up	OsHSBP2	Heat shock factor (HSF) binding protein, Regulation of heat shock response and seed development (Os06t0274000-01)
	122	6.5	chr06	9336376	9338569	LOC_Os06g16370	Os06g0275000	1.40966	1.38521	up	up	Se1(Lm	Zinc finger protein, Heading date (Os06t0275000-01)
	123	6.5	chr06	10003546	10006951	LOC_Os06g17280	Os06g0283200	1.21237	1.46753	up	up	OsRFP	Zinc finger, RING/FYVE/PHD-type domain containing protein. (Os06t0283200-01)
	124	6.5	chr06	10101308	10102349	LOC_Os06g17410	Os06g0284500	1.33773	1.56934	up	up	OsDof20	Zinc finger, Dof-type family protein. (Os06t0284500-00)
	125	6.6	chr06	13723595	13727109	LOC_Os06g23530	Os06g0343100	1.34168	1.48005	up	up	-	Similar to ATP-dependent helicase DHX8 (RNA helicase HRH1) (DEAH-box protein 8). (Os06t0343100-01);Similar to predicted protein. (Os06t0343100-02)
	126	6.6	chr06	14577762	14580200	LOC_Os06g24850	Os06g0355300	1.1478	1.63241	up	up	OsIAA22	Similar to Auxin-responsive protein IAA22. (Os06t0355300-01)
	127	6.7	chr06	20946146	20952716	LOC_Os06g35910	Os06g0552400	1.09404	1.27497	up	up	-	Similar to zinc ion binding protein. (Os06t0552400-01);Zinc finger, RING/FYVE/PHD-type domain containing protein. (Os06t0552400-02)
	128	6.7	chr06	20998086	20998850	LOC_Os06g35960	Os06g0553100	2.23	2.7	up	up	HSfC2b	Similar to Heat stress transcription factor C-2b. (Os06t0553100-01)
	129	6.7	chr06	21185223	21192033	LOC_Os06g36180	Os06g0556000	1.03032	1.11811	up	up	OsAAP12A	Amino acid permease, Transport of amino acids (Os06t0556000-01)
	130	6.7	chr06	21211987	21213846	LOC_Os06g36210	Os06g0556200	1.23096	2.54651	down	down	OsAAP12B	Similar to amino acid permease 1. (Os06t0556200-01)
	131	6.7	chr06	21478477	21482381	LOC_Os06g36560	Os06g0561000	1.75	2.3	up	up	OsMIOX	Myo-inositol oxygenase, Drought stress tolerance (Os06t0561000-01)
	132	6.7	chr06	21824893	21826815	LOC_Os06g37010	Os06g0566300	1.24885	1.1485	down	down	OsZIP10	Similar to zinc transporter 4. (Os06t0566300-00)
	133	6.7	chr06	21893256	21898174	LOC_Os06g37080	Os06g0567200	1.35	1.43	up	up	OsAAO1	Ascorbate oxidase, Abiotic stress response (Os06t0567200-01)
	134	6.7	chr06	21951201	21955132	LOC_Os06g37150	Os06g0567900	1.44	1.11	up	up	OsAAO2	L-ascorbate oxidase, Cold, salt, drought stress response (Os06t0567900-01)
	135	6.7	chr06	22155053	22157061	LOC_Os06g37450	Os06g0571800	1.86287	1.72818	up	up	OsGATA16	Similar to GATA transcription factor 20. (Os06t0571800-01);Similar to GATA transcription factor 3 (AtGATA-3). (Os06t0571800-02);GATA-type zinc finger transcription factor, Cold tolerance (Os06t0571800-03)
	136	6.7	chr06	22352087	22354757	LOC_Os06g37750	Os06g0575400	1.22	1.48	up	up	SDRLK-5	S-Domain receptor like kinase-5, Response to drought in a tolerant genotype, Response to submergence (Os06t0575400-01)
	137	6.8	chr06	28658265	28662368	LOC_Os06g47290	Os06g0687400	1.12449	1.62288	up	up	-	Similar to auxin-independent growth promoter-like protein. (Os06t0687400-01);Similar to auxin-independent growth promoter-like protein. (Os06t0687400-02)
	138	6.8	chr06	28770374	28774431	LOC_Os06g47530	Os06g0690200	1.45	1.02	up	up	OsRLCK215	Response to drought or chilling in tolerant genotypes, Response to submergence (Os06t0690200-01)
	139	6.8	chr06	28789036	28797545	LOC_Os06g47550	Os06g0690700	1.31144	1.38675	up	up	OsHMA1	Similar to Potential cadmium/zinc-transporting ATPase HMA1 (EC 3.6.3.3) (EC 3.6.3.5). (Os06t0690700-01);Similar to HMA1 (Heavy metal ATPase 1); copper-exporting ATPase. (Os06t0690700-02)
	140	6.8	chr06	28818257	28819235	LOC_Os06g47590	Os06g0691100	1.32164	1.84561	up	up	OsERF#121	Pathogenesis-related transcriptional factor and ERF domain containing protein. (Os06t0691100-00)
	141	6.8	chr06	28954620	28957837	LOC_Os06g47840	Os06g0693500	1.35346	1.83511	up	up	-	Zinc finger, C2H2-like domain containing protein. (Os06t0693500-01)
	142	6.8	chr06	28962588	28965940	LOC_Os06g47860	Os06g0693700	1.08	1.31	up	up	OsSIDP366	Protein of unknown function DUF1644 family protein. (Os06t0693700-01);DUF1644 family member protein, Positive regulation of salt and drought resistance (Os06t0693700-02);Similar to predicted protein. (Os06t0693700-03);Protein of unknown function DUF1644 family protein. (Os06t0693700-04)
	143	6.8	chr06	28993796	28995022	LOC_Os06g47940	Os06g0694500	1.31457	1.24134	up	up	OsISC13	Similar to Nitrogen fixation like protein. (Os06t0694500-01)
	144	6.8	chr06	29072361	29076031	LOC_Os06g48060	Os06g0695800	1.36	1.38	up	up	OsENA2	Phosphate transport system permease protein 1 domain containing protein. (Os06t0695800-01);Bacterial-type ATP binding cassette (ABC) transporter, Al tolerance (Os06t0695800-02)
	145	6.8	chr06	29723508	29727074	LOC_Os06g49040	Os06g0703900	1.08	1.31	up	up	OsPHR4	MYB-CC domain containing transcription factor, Positive regulation of Pi-starvation signaling and Pi-homeostasis (Os06t0703900-01);Homeodomain-like containing protein. (Os06t0703900-02)
	146	7.2	chr07	14618258	14620518	LOC_Os07g25540	Os07g0437000	1.13046	1.41974	up	up	OsYUCCA6	Flavin monooxygenase-like enzyme , Auxin biosynthesis (Os07t0437000-01)
	147	7.2	chr07	14753753	14759288	LOC_Os07g25710	Os07g0438800	1.1	1.34	down	down	OsPHR2	MYB-CC family protein, Pi-starvation signaling (Os07t0438800-01);Similar to Phosphate starvation response regulator-like protein. (Os07t0438800-02)
	148	8.1	chr08	272854	276978	LOC_Os08g01420	Os08g0105000	1.11484	1.33082	up	up	Ehd3	Homeodomain (PHD) transcriptional regulator, Flowering promoter (Os08t0105000-01);Zinc finger, RING/FYVE/PHD-type domain containing protein. (Os08t0105000-02);Similar to PHD-finger family protein. (Os08t0105000-03)
	149	8.1	chr08	679358	681703	LOC_Os08g02070	Os08g0112700	1.35	1.13	up	up	OsMADS26	MADS-box transcription factor, Regulator of both biotic and abiotic stress responses (Os08t0112700-01)
	150	8.2	chr08	2576587	2581747	LOC_Os08g05030	Os08g0145600	1.22803	1.51163	up	up	-	Similar to cDNA clone:J023091L02, full insert sequence. (Os08t0145600-01)
	151	8.3	chr08	14078934	14082465	LOC_Os08g23320	Os08g0322600	1.18397	1.40653	down	down	OsPPT1a	Para-hydroxybenzoate polyprenyltransferase, Ubiquinone biosynthesis (Os08t0322600-01);Similar to PGT-2. (Os08t0322600-02)
	152	8.3	chr08	14157905	14158861	LOC_Os08g23410	Os08g0323400	1.23754	2.61901	down	down	OsISC42	Similar to Rubredoxin (Rd). (Os08t0323400-01)
	153	9.1	chr09	13155093	13155832	LOC_Os09g21710	Os09g0385700	1.22311	1.19178	up	up	OsSAP17	AN1-type zinc-finger protein, Chloroplast development (Os09t0385700-01)
	154	9.1	chr09	13688245	13690936	LOC_Os09g23140	Os09g0394600	1.25149	1.4555	up	up	-	Endonuclease/exonuclease/phosphatase domain containing protein. (Os09t0394600-01)
	155	10.2	chr10	3060912	3065547	LOC_Os10g06030	Os10g0151100	1.24641	1.77267	down	down	OsWAK103	Similar to Protein kinase domain containing protein, expressed. (Os10t0151100-00)
	156	10.3	chr10	8494248	8504238	LOC_Os10g16974	Os10g0317900	1.4219	1.79627	up	up	OsCYP75B4	Chrysoeriol 5'-Hydroxylase, Flavonoid B-ring hydroxylase, Tricin biosynthesis (Os10t0317900-01);Similar to Flavonoid 3-monooxygenase. (Os10t0317900-02);Non-protein coding transcript. (Os10t0317900-03)
	157	10.3	chr10	8691901	8697228	LOC_Os10g17280	Os10g0320400	1.07368	1.36251	up	up	-	Similar to ATP synthase gamma chain, mitochondrial precursor (EC 3.6.3.14). (Os10t0320400-01)
	158	11.1	chr11	1233932	1235977	LOC_Os11g03300	Os11g0126900	1.35	1.19	up	up	OsNAC10	NAC-domain protein, Drought tolerance (Os11t0126900-01)
	159	11.1	chr11	1269314	1271179	LOC_Os11g03370	Os11g0127600	1.14	1.2	down	down	ONAC045	NAC transcription factor, Drought and salt tolerance (Os11t0127600-01)
	160	11.1	chr11	1298250	1298986	LOC_Os11g03420	Os11g0128300	1.47622	1.66249	up	up	OsMIF1	Mini zinc finger protein, A member of the ZF-HD (zinc finger-homeodomain) family, Negative regulation of deep sowing tolerance, Mesocotyl elongation (Os11t0128300-01)
	161	11.1	chr11	1364210	1369744	LOC_Os11g03540	Os11g0129700	1.06136	1.35643	up	up	AP2/EREBP131	Similar to AP2-1 protein (Fragment). (Os11t0129700-01);AP2 domain transcription factor, Seed fatty acid synthesis (Os11t0129700-02)
	162	11.3	chr11	5808714	5809427	LOC_Os11g10590	Os11g0211800	1.45	3.4	up	up	OsDT11	Cysteine-rich peptide, Short-chain peptide, ABA-dependent drought tolerance (Os11t0211800-01)
	163	11.3	chr11	7125124	7128857	LOC_Os11g12650	Os11g0234200	1.07131	1.19302	up	up	OsPHD41	Zinc finger, RING/FYVE/PHD-type domain containing protein. (Os11t0234200-01)
	164	11.3	chr11	7694141	7696295	LOC_Os11g13930	Os11g0243300	1.99245	1.00075	up	up	OsZHD4	Similar to ZF-HD protein dimerisation region containing protein, expressed. (Os11t0243300-01)
	165	11.3	chr11	7776681	7784137	LOC_Os11g14010	Os11g0244800	1.16	1.43	up	up	OsPHD40	Alfin-like protein, Regulation of seed size and drought tolerance (Os11t0244800-01)
	166	11.4	chr11	16249461	16258885	LOC_Os11g28270	Os11g0472000	1.21616	1.22687	up	up	OsC3H63	Zinc finger, CCCH-type domain containing protein. (Os11t0472000-01);Hypothetical conserved gene. (Os11t0472000-02)
	167	11.4	chr11	16948517	16953836	LOC_Os11g29240	Os11g0482500	1.13843	1.0432	up	up	-	Zinc finger, RING/FYVE/PHD-type domain containing protein. (Os11t0482500-01);Zinc finger, RING/FYVE/PHD-type domain containing protein. (Os11t0482500-02)
	168	11.4	chr11	17352249	17355819	LOC_Os11g29870	Os11g0490900	1.84974	1.4908	up	up	OsWRKY72	WRKY transcription factor 72, ABA response with respect to germination and abiotic stresses, ABA signalling and auxin transport (Os11t0490900-01)
	169	11.4	chr11	17722080	17725438	LOC_Os11g30484	Os11g0498400	1.28386	1.53014	up	up	-	Zinc finger, C2H2-like domain containing protein. (Os11t0498400-01)
	170	11.4	chr11	17785138	17792540	LOC_Os11g30560	Os11g0499600	1.17	2.17	up	up	drp7	Hydroxysteroid dehydrogenase, Cuticle formation, Lipid homeostasis, Submergence tolerance (Os11t0499600-01);Similar to cis-2,3-dihydrobiphenyl-2,3-diol dehydrogenase. (Os11t0499600-02)
	171	11.4	chr11	18294409	18296934	LOC_Os11g31340	Os11g0512100	1.87	2.5	down	down	ONAC127	NAC (NAM, ATAF1/2, CUC2) transcription factor, Heat stress response, Regulation of grain filling (Os11t0512100-01)
	172	11.4	chr11	18391479	18399504	LOC_Os11g31480	Os11g0514000	1.12	1.2	up	up	Stvb(St2)	Resistance to Rice stripe virus (RSV), Protection of plant growth from heat stress, (Nipponbare: RSV-susceptible) (Os11t0514000-01)
	173	11.4	chr11	18485308	18490843	LOC_Os11g31620	Os11g0515500	1.11874	1.36962	up	up	Os_F0720	Transport inhibitor response 1 (TIR1)-like protein, Target of siR109944 (small interfering RNA) (Os11t0515500-01)
	174	11.4	chr11	18922046	18925254	LOC_Os11g32100	Os11g0523700	2.05238	1.45363	up	up	OsbHLH002	bHLH transcription factor, Positive regulation of chilling tolerance, Control of stomatal initiation, Regulation of mature stoma differentiation (Os11t0523700-01)
	175	11.4	chr11	18935399	18941686	LOC_Os11g32110	Os11g0523800	1.46784	1.52485	up	up	OsARF1	Similar to Isoform 3 of Auxin response factor 23. (Os11t0523800-01);Auxin response factor 1, Transcription factor, Essential for growth in vegetative organs and seed development (Os11t0523800-02)
	176	11.4	chr11	19082900	19083859	LOC_Os11g32290	Os11g0525900	1.53524	1.87776	up	up	-	Zinc finger, GRF-type domain containing protein. (Os11t0525900-00)
	177	11.4	chr11	19184337	19190125	LOC_Os11g32510	Os11g0528700	1.19	1.03	down	down	OsGH3-13	Indole-3-acetic acid (IAA)-amido synthetase, Plant architecture establishment, Drought tolerance (Os11t0528700-01);Indole-3-acetic acid (IAA)-amido synthetase (Os11t0528700-02)
	178	11.4	chr11	21485902	21490094	LOC_Os11g36440	Os11g0572700	1.35	1.42	up	up	OsCRTISO	Carotenoid isomerase, Carotenoid biosynthesis, Root and coleoptile growth (Os11t0572700-01)
	179	11.6	chr11	21524812	21527119	LOC_Os11g36480	Os11g0573200	1.22447	1.68255	up	up	-	Similar to Zinc knuckle family protein, expressed. (Os11t0573200-01)
	180	11.6	chr11	21806096	21809288	LOC_Os11g36960	Os11g0578100	1.23	2.21	down	down	OsDjC76	Heat shock protein DnaJ, N-terminal domain containing protein. (Os11t0578100-00)
	181	11.6	chr11	21839186	21843540	LOC_Os11g37000	Os11g0578500	1.01	2.24	down	down	OsDjC77	Heat shock protein DnaJ family protein. (Os11t0578500-01)
	182	12.1	chr12	320568	323716	LOC_Os12g01530	Os12g0106000	2.68151	3.62086	up	up	OsFER2	Ferritin, Iron storage protein, Iron homeostasis (Os12t0106000-01)
	183	12.1	chr12	632454	638030	LOC_Os12g02100	Os12g0112300	1.33879	1.4642	up	up	-	ADP/ATP carrier protein domain containing protein. (Os12t0112300-01)
	184	12.1	chr12	824221	825793	LOC_Os12g02450	Os12g0116700	1.75	3.48	up	up	OsWRKY64	WRKY transcription factor 64, Specific role in defense signaling in rice during M. grisea interactions, Response to the rice pathogens, Regulation of root elongation under iron excess, Iron stress tolerance (Os12t0116700-01)
	185	12.1	chr12	906322	908669	LOC_Os12g02620	Os12g0118700	1.27432	1.41142	up	up	OsRING156	Zinc finger, RING/FYVE/PHD-type domain containing protein. (Os12t0118700-01)
	186	12.1	chr12	1043608	1047116	LOC_Os12g02870	Os12g0122000	1.3	1.25	up	up	OsSCR	Transcription factor, Asymmetric division of the cortex/endodermis progenitor cell in the root, Formation of root endodermis and leaf stomata (Os12t0122000-01)
	187	12.1	chr12	1107406	1110538	LOC_Os12g02980	Os12g0123500	1.15697	2.35673	down	down	-	Similar to Apyrase precursor (EC 3.6.1.5) (ATP-diphosphatase) (Adenosine diphosphatase) (ADPase) (ATP-diphosphohydrolase). (Os12t0123500-01)
	188	12.1	chr12	1269561	1274766	LOC_Os12g03290	Os12g0126300	1.10654	1.23122	up	up	AP2/EREBP155	AP2 domain transcription factor, Seed fatty acid synthesis (Os12t0126300-01)
	189	12.1	chr12	1462306	1464813	LOC_Os12g03650	Os12g0130300	1.27	1.17	up	up	SDRLK-57	S-Domain receptor like kinase-57, Response to drought in tolerant genotype Nagina 22, Response to Rice Stripe Virus (Os12t0130300-00)
	190	12.1	chr12	1473487	1476097	LOC_Os12g03670	Os12g0130500	1.33	1.5	up	up	SDRLP-6	S-Domain receptor like protein-6, Response to submergence (Os12t0130500-00)
	191	12.1	chr12	1567509	1572559	LOC_Os12g03830	Os12g0132500	1.00174	1.88833	down	down	OsZIFL9	Similar to Major facilitator superfamily antiporter. (Os12t0132500-00)
	192	12.1	chr12	1584176	1589083	LOC_Os12g03860	Os12g0132800	1.15248	1.17884	up	up	OsZIFL10	Major facilitator superfamily antiporter. (Os12t0132800-01)
	193	12.1	chr12	1595326	1600969	LOC_Os12g03870	Os12g0133000	1.34895	1.12336	up	up	OsZIFL11	Similar to Major facilitator superfamily antiporter. (Os12t0133000-00)
	194	12.1	chr12	1606119	1620843	LOC_Os12g03899	Os12g0133100	1.24626	1.00392	up	up	OsZIFL12	Major facilitator superfamily protein. (Os12t0133100-01);Vacuolar phytosiderophore transporter, Sequestration of phytosiderophore (DMA) into the vacuoles (Os12t0133100-02)
	195	12.1	chr12	1634877	1645862	LOC_Os12g03950	Os12g0133300	1.24515	2.52691	down	down	OsZIFL13	Similar to Carbohydrate transporter/ sugar porter/ transporter. (Os12t0133300-00)
	196	12.2	chr12	3145079	3149502	LOC_Os12g06510	Os12g0162400	1.26	1.41	up	up	OsCBL6	Calcineurin B-like protein 6, Negative regulation of salt tolerance, Positive modulation of drought stress (Os12t0162400-01)
	197	12.2	chr12	3499498	3502235	LOC_Os12g07140	Os12g0168900	1.19127	1.42829	up	up	-	Similar to Vacuolar ATP synthase 16 kDa proteolipid subunit (EC 3.6.3.14) (V- ATPase 16 kDa proteolipid subunit) (Fragment). (Os12t0168900-01);Similar to Vacuolar ATP synthase 16 kDa proteolipid subunit (EC 3.6.3.14) (V- ATPase 16 kDa proteolipid subunit) (Fragment). (Os12t0168900-02);Similar to Vacuolar ATP synthase 16 kDa proteolipid subunit (EC 3.6.3.14) (V- ATPase 16 kDa proteolipid subunit) …
	198	12.2	chr12	3580411	3582838	LOC_Os12g07280	Os12g0170400	1.22407	1.41361	up	up	ART1	C2H2 zinc-finger transcription factor , Al tolerance (Os12t0170400-01)
	199	12.2	chr12	3792161	3797468	LOC_Os12g07590	Os12g0174800	1.06	1.22	up	up	OsPP127	Protein tyrosine phosphatase, Response to abiotic stress, Defence response (Os12t0174800-01);Protein-tyrosine phosphatase, receptor/non-receptor type domain containing protein. (Os12t0174800-02);Conserved hypothetical protein. (Os12t0174800-03)
	200	12.2	chr12	3867731	3869803	LOC_Os12g07700	Os12g0176200	1.29594	3.26358	down	down	OsISC14	Similar to Nitrogen fixation like protein. (Os12t0176200-01)
	201	12.2	chr12	4044478	4047374	LOC_Os12g07970	Os12g0180100	1.28	1.4	up	up	OsPT26	Phosphate transporter 4;6-2 (Os12t0180100-01);Similar to inorganic phosphate cotransporter. (Os12t0180100-02)
	202	12.2	chr12	4103244	4104420	LOC_Os12g08070	Os12g0181300	2.09917	2.43309	up	up	-	Similar to TRAF-type zinc finger family protein. (Os12t0181300-00)
	203	12.2	chr12	4120926	4122836	LOC_Os12g08090	Os12g0181500	1.10779	1.8451	up	up	OsAAP11A	Amino acid permease, Transport of amino acids (Os12t0181500-01)
	204	12.2	chr12	4144620	4146619	LOC_Os12g08130	Os12g0181600	1.02186	1.53204	up	up	OsAAP11B	Amino acid transporter, transmembrane domain containing protein. (Os12t0181600-01)
	205	12.2	chr12	4515673	4517345	LOC_Os12g08780	Os12g0189500	1.24816	2.70861	down	down	OsYUCCA11	Flavin-containing monooxygenase, Auxin biosynthesis, Endosperm development, Regulation of grain filling (Os12t0189500-01)
	206	12.2	chr12	4551091	4556193	LOC_Os12g08820	Os12g0190100	1.15639	1.51883	up	up	-	Similar to Auxin-independent growth promoter-like protein. (Os12t0190100-01)
	207	12.2	chr12	4881038	4884876	LOC_Os12g09300	Os12g0194900	1.22319	1.65011	up	up	OsAAP10B	Amino acid permease, A member of the amino acid transporter (AAT) family, Regulation of tillering and grain yield, Regulation of neutral amino acid transport (Os12t0194900-01)
	208	12.2	chr12	5013789	5018308	LOC_Os12g09540	Os12g0197100	1.13414	1.43009	up	up	OsPRAGL	Pre-ATP-grasp fold domain containing protein. (Os12t0197100-01)
	209	12.2	chr12	5045169	5050440	LOC_Os12g09590	Os12g0197700	1.18542	1.53259	up	up	-	Region of unknown function, putative Zinc finger, XS and XH domain containing protein. (Os12t0197700-01)

## Sheet: Table S4
								Fold Change in expression		Regulation
	Seq	MQTL	Chr	Start (bp)	Stop (bp)	MSU ID	RAP ID	6h	24h	6h	24h	Symbol	Description
	1	MQTL1.1	Chr01	4879215	4885840	LOC_Os01g09550	Os01g0191300	1.2	1.48	up	up	ONAC003	Similar to NAC-type transcription factor. (Os01t0191300-01);Similar to NAC-type transcription factor. (Os01t0191300-02);NAC transcription factor, Drought resistance (Os01t0191300-03)
	2	MQTL1.1	chr01	5002454	5004321	LOC_Os01g09700	Os01g0192900	1.4	1.55	up	up	OsACS5	1-aminocyclopropane-1-carboxylic acid synthase, Submergence response (Os01t0192900-01)
	3	MQTL1.1	chr01	5099555	5102080	LOC_Os01g09850	Os01g0195000	1.33018	1.69655	up	up	OsIDD2	Zinc finger and indeterminate domain (IDD) family transcription factor, Regulation of secondary cell wall formation (Os01t0195000-01)
	4	MQTL1.2	chr01	6199245	6200202	LOC_Os01g11520	Os01g0213400	1.3651	1.8474	up	up	OsRFPH2-8	Zinc finger, RING/FYVE/PHD-type domain containing protein. (Os01t0213400-01)
	5	MQTL1.2	chr01	6699636	6703371	LOC_Os01g12260	Os01g0222500	1.11274	1.48299	up	up	OsVHA-E3	Similar to Vacuolar ATP synthase subunit E (EC 3.6.3.14) (V-ATPase E subunit) (Vacuolar proton pump E subunit). (Os01t0222500-01)
	6	MQTL1.2	chr01	6774202	6776856	LOC_Os01g12400	Os01g0223700	1.09	1.48	up	up	SDRLK-68	S-Domain receptor like kinase-68, Partial S-domain containing protein, Response to drought in tolerant rice genotypes (Os01t0223700-01)
	7	MQTL1.2	chr01	6813719	6815534	LOC_Os01g12440	Os01g0224100	1.45383	2.17252	up	up	OsERF#053	Similar to DNA binding protein-like protein. (Os01t0224100-01);Similar to DNA binding protein-like protein. (Os01t0224100-02)
	8	MQTL1.3	chr01	7249771	7254629	LOC_Os01g13030	Os01g0231000	1.18728	1.5656	up	up	OsIAA3	Similar to Auxin-responsive protein (Aux/IAA) (Fragment). (Os01t0231000-01);Similar to Auxin-responsive protein (Aux/IAA) (Fragment). (Os01t0231000-02);Similar to Auxin-responsive protein (Aux/IAA) (Fragment). (Os01t0231000-03)
	9	MQTL1.3	chr01	7718270	7722217	LOC_Os01g13770	Os01g0239200	1.31	1.56	up	up	OsTPT1	Triose phosphate/phosphate translocator (Os01t0239200-01)
	10	MQTL1.4	chr01	8334519	8338574	LOC_Os01g14870	Os01g0252200	1.24479	1.62845	up	up	OsC3H3	Zinc finger, CCCH-type domain containing protein. (Os01t0252200-01)
	11	MQTL1.4	chr01	8560625	8569629	LOC_Os01g15300	Os01g0256800	1.22981	1.48792	up	up	OsC3H4	Similar to zinc finger helicase family protein. (Os01t0256800-01);Hypothetical conserved gene. (Os01t0256800-02)
	12	MQTL1.4	chr01	9204377	9211643	LOC_Os01g16260	Os01g0268100	1.56398	1.6506	up	up	OsZIFL1	Similar to Major facilitator superfamily antiporter. (Os01t0268100-01)
	13	MQTL1.4	chr01	9684848	9689506	LOC_Os01g16940	Os01g0276500	1.06832	1.5613	up	up	-	Similar to Histidine biosynthesis bifunctional protein hisIE, chloroplast precursor [Includes: Phosphoribosyl-AMP cyclohydrolase (EC 3.5.4.19) (PRA-CH); Phosphoribosyl-ATP pyrophosphatase (EC 3.6.1.31) (PRA-PH)]. (Os01t0276500-01);Similar to Histidine biosynthesis bifunctional protein hisIE, chloroplast precursor [Includes: Phosphoribosyl-AMP cyclohydrolase (EC 3.5.4.19) (PRA-CH); Phosphoribosyl-…
	14	MQTL1.4	chr01	9913390	9917318	LOC_Os01g17240	Os01g0279700	1.42	1.67	up	up	OsPT21	Phosphate transporter 4;1 (Os01t0279700-01);Major facilitator superfamily protein. (Os01t0279700-02)
	15	MQTL1.5	chr01	11690379	11690975	LOC_Os01g20930	Os01g0311400	1.34926	1.53192	up	up	OsRING108	Zinc finger, RING/FYVE/PHD-type domain containing protein. (Os01t0311400-00)
	16	MQTL1.5	chr01	11693812	11699838	LOC_Os01g20940	Os01g0311500	1.18949	1.52892	up	up	OsPHS1a	Similar to PHS1 (PROPYZAMIDE-HYPERSENSITIVE 1); phosphoprotein phosphatase/ protein tyrosine/serine/threonine phosphatase. (Os01t0311500-01);Similar to predicted protein. (Os01t0311500-02)
	17	MQTL1.5	chr01	11783910	11784899	LOC_Os01g21120	Os01g0313300	1.29977	1.62958	up	up	OsERF#068	Similar to EREBP-3 protein (Fragment). (Os01t0313300-01)
	18	MQTL2.7	chr02	25133526	25136096	LOC_Os02g41800	Os02g0628600	1.24404	2.5051	down	down	OsARF8	Similar to Auxin response factor 8. (Os02t0628600-01)
	19	MQTL2.7	chr02	25671552	25677242	LOC_Os02g42690	Os02g0639800	1.11812	1.50429	up	up	OsRDCP2	Hypothetical gene. (Os02t0639800-01);Zinc finger, RING/FYVE/PHD-type domain containing protein. (Os02t0639800-02);Hypothetical gene. (Os02t0639800-03);Zinc finger, RING/FYVE/PHD-type domain containing protein. (Os02t0639800-04);Zinc finger, RING/FYVE/PHD-type domain containing protein. (Os02t0639800-05)
	20	MQTL2.7	chr02	25878905	25879875	LOC_Os02g42990	Os02g0643800	1.21911	1.55126	up	up	OsSAUR11	Auxin-responsive protein, Negative regulation of deep sowing tolerance, Mesocotyl elongation (Os02t0643800-01)
	21	MQTL2.7	chr02	26027785	26029488	LOC_Os02g43170	Os02g0646200	1.46094	1.6376	up	up	OsBBX6	Zinc finger, B-box domain containing protein. (Os02t0646200-01)
	22	MQTL2.7	chr02	26323360	26326135	LOC_Os02g43620	Os02g0652800	1.08	1.71	up	up	OsGlpT1	Major facilitator superfamily MFS_1 protein. (Os02t0652800-01)
	23	MQTL2.7	chr02	26422187	26423485	LOC_Os02g43790	Os02g0654700	1.39628	1.5031	up	up	OsERF#091	AP2/ERF family protein, Abiotic stress response (Os02t0654700-01)
	24	MQTL2.7	chr02	26456450	26457994	LOC_Os02g43820	Os02g0655200	1.04633	1.52414	up	up	OsERF#095	Similar to Ap25. (Os02t0655200-01);ERF family protein, Transcriptional regulator, Salt stress tolerance (Os02t0655200-02)
	25	MQTL2.7	chr02	26524619	26526019	LOC_Os02g43940	Os02g0656600	1.27239	1.62987	up	up	OsERF#032	Similar to Dehydration responsive element binding protein 2B (DREB2B protein). (Os02t0656600-00)
	26	MQTL2.7	chr02	26616524	26617346	LOC_Os02g44090	Os02g0658200	3.8897	2.44043	up	up	-	Zinc finger, PHD-type domain containing protein. (Os02t0658200-01)
	27	MQTL2.7	chr02	26668796	26671144	LOC_Os02g44120	Os02g0659100	1.24753	2.56875	down	down	OsDLN62	Zinc finger, C2H2-type domain containing protein. (Os02t0659100-01)
	28	MQTL4.4	chr04	24535112	24536254	LOC_Os04g41350	Os04g0490900	1.31171	1.80308	up	up	OsAAP11G	Similar to OSIGBa0130B08.4 protein. (Os04t0490900-00)
	29	MQTL4.4	chr04	24915054	24918786	LOC_Os04g42090	Os04g0498600	1.04	1.48	up	up	SamDC	S-adenosylmethionine decarboxylase, Polyamine biosynthesis, Salt and drought stresses, Abiotic stress (Os04t0498600-01);Similar to cDNA clone:J013002M21, full insert sequence. (Os04t0498600-02)
	30	MQTL4.4	chr04	25182303	25186566	LOC_Os04g42570	Os04g0504500	1.21398	1.58679	up	up	OsPLT4	Similar to protein BABY BOOM 1. (Os04t0504500-01)
	31	MQTL4.3	chr04	28592081	28595747	LOC_Os04g48050	Os04g0568900	1.23701	1.55645	up	up	OsRINGzf1	RING zinc finger protein, E3 ubiquitin ligase, Regulation of drought resistance (Os04t0568900-01)
	32	MQTL4.3	chr04	28672747	28677225	LOC_Os04g48170	Os04g0570000	1.17994	1.65175	up	up	OsCYP87A3	Cytochrome P450 87A3, Auxin signaling in the regulation of coleoptile growth (Os04t0570000-01)
	33	MQTL4.3	chr04	28874420	28882313	LOC_Os04g48410	Os04g0573200	1.15075	1.53441	up	up	SOD	Copper chaperone for superoxide dismutase, Target of miR398b, Resistance to rice blast disease (Os04t0573200-01);Similar to OSIGBa0147H17.7 protein. (Os04t0573200-02);Superoxide dismutase, copper/zinc binding domain containing protein. (Os04t0573200-03);Hypothetical gene. (Os04t0573200-04);Hypothetical gene. (Os04t0573200-05)
	34	MQTL4.3	chr04	29213355	29214344	LOC_Os04g49000	Os04g0579200	1.2532	1.45124	up	up	OsRING328	Zinc finger, RING/FYVE/PHD-type domain containing protein. (Os04t0579200-01)
	35	MQTL4.3	chr04	29485142	29488557	LOC_Os04g49410	Os04g0583500	1.41	1.56	up	up	OsEXPA10	Expansin, Al-inducible expansin, Root cell elongation (Os04t0583500-01);Similar to Expansin-A10. (Os04t0583500-02)
	36	MQTL4.3	chr04	29531283	29535738	LOC_Os04g49510	Os04g0584600	1.1	1.58	up	up	OsCDPK13	Similar to Calcium dependent protein kinase. (Os04t0584600-01);Group I calcium-dependent protein kinase, Cold and salt/drought tolerance, Activation of NADPH oxidase (RBOHH) in rice root during aerenchyma formation (Os04t0584600-02);Similar to cDNA clone:001-041-E12, full insert sequence. (Os04t0584600-03)
	37	MQTL4.3	chr04	29588252	29590515	LOC_Os04g49620	Os04g0585700	1.09972	1.70524	up	up	OsFLZ12	Protein of unknown function DUF581 family protein. (Os04t0585700-01)
	38	MQTL4.3	chr04	29605677	29607174	LOC_Os04g49650	Os04g0585900	1.20648	1.49733	up	up	OsFLZ13	Protein of unknown function DUF581 family protein. (Os04t0585900-01);Protein of unknown function DUF581 family protein. (Os04t0585900-02)
	39	MQTL4.3	chr04	29610157	29611144	LOC_Os04g49660	Os04g0586000	1.19673	1.65267	up	up	OsFLZ14	Protein of unknown function DUF581 family protein. (Os04t0586000-00)
	40	MQTL4.3	chr04	29620862	29621588	LOC_Os04g49670	Os04g0586100	1.38345	1.72177	up	up	OsFLZ15	Protein of unknown function DUF581 family protein. (Os04t0586100-01)
	41	MQTL4.3	chr04	29624421	29625055	LOC_Os04g49680	Os04g0586200	1.41918	1.76784	up	up	OsFLZ16	Similar to H0307D04.13 protein. (Os04t0586200-01)
	42	MQTL4.3	chr04	30783636	30784530	LOC_Os04g51890	Os04g0608300	1.08545	1.49205	up	up	OsSAUR20	Auxin responsive SAUR protein domain containing protein. (Os04t0608300-01)
	43	MQTL4.3	chr04	31502967	31514308	LOC_Os04g52900	Os04g0620000	1.22	1.59	up	up	OsABCC1	C-type ATP-binding cassette (ABC) transporter, Arsenic (As) detoxification, Reduction of As in grains (Os04t0620000-01)
	44	MQTL4.5	chr04	31959627	31961695	LOC_Os04g53612	Os04g0628000	1.22364	1.51495	up	up	OsISC40	Protein of unknown function DUF794, plant family protein. (Os04t0628000-01)
	45	MQTL5.1	chr05	362367	365961	LOC_Os05g01610	Os05g0106700	1.12366	1.48744	up	up	OsPRAF2	Similar to PRAF1; Ran GTPase binding / chromatin binding / zinc ion binding. (Os05t0106700-00)
	46	MQTL5.1	chr05	562876	566453	LOC_Os05g01990	Os05g0110500	1.23888	2.59143	down	down	OsRH17	Similar to DEAD-box ATP-dependent RNA helicase 17. (Os05t0110500-01);DEAD-box RNA helicase protein, Stress responses (Os05t0110500-02)
	47	MQTL5.1	chr05	599130	599776	LOC_Os05g02050	Os05g0111100	1.18903	1.46234	up	up	-	Zinc finger, Tim10/DDP-type family protein. (Os05t0111100-01)
	48	MQTL6.1	chr06	1554861	1561163	LOC_Os06g03860	Os06g0129400	1.19	2.25	down	down	OsSPX-MFS3	Splicing variant of SPX-MFS protein 3 (Os06t0129400-01);Vacuolar phosphate efflux transporter, Pi homeostasis (Os06t0129400-02)
	49	MQTL6.2	chr06	2162738	2165150	LOC_Os06g04920	Os06g0141200	1.22443	1.82168	up	up	OsZFP1	Putative zinc finger protein, Negative regulation of salt stress response (Os06t0141200-01)
	50	MQTL6.2	chr06	2256867	2260901	LOC_Os06g05110	Os06g0143000	1.20417	1.56497	up	up	SodB	Iron-superoxide dismutase (Os06t0143000-01);Splicing variant of the iron-superoxide dismutase (Os06t0143000-02)
	51	MQTL6.2	chr06	2292664	2298802	LOC_Os06g05160	Os06g0143700	1.23	1.46	up	up	OsSultr3;4	SULTR-like phosphorus distribution transporter, Control of the allocation of phosphorus to the grain (Os06t0143700-01)
	52	MQTL6.4	chr06	6058841	6060541	LOC_Os06g11450	Os06g0218300	1.31578	1.52433	up	up	OsRING342	Zinc finger, RING-type domain containing protein. (Os06t0218300-01)
	53	MQTL6.4	chr06	6304589	6305923	LOC_Os06g11860	Os06g0222400	1.15392	1.69704	up	up	OsERF#120	Similar to DRE-binding protein 2. (Os06t0222400-01)
	54	MQTL6.4	chr06	6395390	6397221	LOC_Os06g11980	Os06g0223700	1.27	1.45	up	up	OsFLZ20	FCS-like zinc finger (FLZ) protein 20, Submergence response (Os06t0223700-01)
	55	MQTL6.4	chr06	6503743	6507744	LOC_Os06g12160	Os06g0225900	1.24505	1.56624	up	up	-	Similar to ATP binding / ATPase/ nucleoside-triphosphatase/ nucleotide binding. (Os06t0225900-01)
	56	MQTL6.4	chr06	6701280	6701973	LOC_Os06g12370	Os06g0229000	1.2461	2.55763	down	down	OsFtsH6	Similar to FtsH protease (VAR2) (Zinc dependent protease). (Os06t0229000-01)
	57	MQTL6.4	chr06	6866393	6869521	LOC_Os06g12610	Os06g0232300	1.14	1.77	up	up	PIN1C	PIN protein, Auxin efflux carrier, Auxin transport and signaling, "Root, shoot and inflorescence development" (Os06t0232300-01)
	58	MQTL6.4	chr06	6895777	6901079	LOC_Os06g12640	Os06g0232700	1.23946	2.48604	down	down	-	Similar to SWIM zinc finger family protein. (Os06t0232700-01)
	59	MQTL6.5	chr06	9137420	9137941	LOC_Os06g16060	Os06g0271600	1.51171	2.33859	up	up	OsRING141	Zinc finger, RING/FYVE/PHD-type domain containing protein. (Os06t0271600-00)
	60	MQTL6.5	chr06	10003546	10006951	LOC_Os06g17280	Os06g0283200	1.21237	1.46753	up	up	OsRFP	Zinc finger, RING/FYVE/PHD-type domain containing protein. (Os06t0283200-01)
	61	MQTL6.5	chr06	10101308	10102349	LOC_Os06g17410	Os06g0284500	1.33773	1.56934	up	up	OsDof20	Zinc finger, Dof-type family protein. (Os06t0284500-00)
	62	MQTL6.6	chr06	13723595	13727109	LOC_Os06g23530	Os06g0343100	1.34168	1.48005	up	up	-	Similar to ATP-dependent helicase DHX8 (RNA helicase HRH1) (DEAH-box protein 8). (Os06t0343100-01);Similar to predicted protein. (Os06t0343100-02)
	63	MQTL6.6	chr06	14577762	14580200	LOC_Os06g24850	Os06g0355300	1.1478	1.63241	up	up	OsIAA22	Similar to Auxin-responsive protein IAA22. (Os06t0355300-01)
	64	MQTL6.7	chr06	20998086	20998850	LOC_Os06g35960	Os06g0553100	2.23	2.7	up	up	HSfC2b	Similar to Heat stress transcription factor C-2b. (Os06t0553100-01)
	65	MQTL6.7	chr06	21211987	21213846	LOC_Os06g36210	Os06g0556200	1.23096	2.54651	down	down	OsAAP12B	Similar to amino acid permease 1. (Os06t0556200-01)
	66	MQTL6.7	chr06	21478477	21482381	LOC_Os06g36560	Os06g0561000	1.75	2.3	up	up	OsMIOX	Myo-inositol oxygenase, Drought stress tolerance (Os06t0561000-01)
	67	MQTL6.7	chr06	22155053	22157061	LOC_Os06g37450	Os06g0571800	1.86287	1.72818	up	up	OsGATA16	Similar to GATA transcription factor 20. (Os06t0571800-01);Similar to GATA transcription factor 3 (AtGATA-3). (Os06t0571800-02);GATA-type zinc finger transcription factor, Cold tolerance (Os06t0571800-03)
	68	MQTL6.7	chr06	22352087	22354757	LOC_Os06g37750	Os06g0575400	1.22	1.48	up	up	SDRLK-5	S-Domain receptor like kinase-5, Response to drought in a tolerant genotype, Response to submergence (Os06t0575400-01)
	69	MQTL6.8	chr06	28658265	28662368	LOC_Os06g47290	Os06g0687400	1.12449	1.62288	up	up	-	Similar to auxin-independent growth promoter-like protein. (Os06t0687400-01);Similar to auxin-independent growth promoter-like protein. (Os06t0687400-02)
	70	MQTL6.8	chr06	28818257	28819235	LOC_Os06g47590	Os06g0691100	1.32164	1.84561	up	up	OsERF#121	Pathogenesis-related transcriptional factor and ERF domain containing protein. (Os06t0691100-00)
	71	MQTL6.8	chr06	28954620	28957837	LOC_Os06g47840	Os06g0693500	1.35346	1.83511	up	up	-	Zinc finger, C2H2-like domain containing protein. (Os06t0693500-01)
	72	MQTL8.2	chr08	2576587	2581747	LOC_Os08g05030	Os08g0145600	1.22803	1.51163	up	up	-	Similar to cDNA clone:J023091L02, full insert sequence. (Os08t0145600-01)
	73	MQTL8.3	chr08	14157905	14158861	LOC_Os08g23410	Os08g0323400	1.23754	2.61901	down	down	OsISC42	Similar to Rubredoxin (Rd). (Os08t0323400-01)
	74	MQTL9.1	chr09	13688245	13690936	LOC_Os09g23140	Os09g0394600	1.25149	1.4555	up	up	-	Endonuclease/exonuclease/phosphatase domain containing protein. (Os09t0394600-01)
	75	MQTL10.2	chr10	3060912	3065547	LOC_Os10g06030	Os10g0151100	1.24641	1.77267	down	down	OsWAK103	Similar to Protein kinase domain containing protein, expressed. (Os10t0151100-00)
	76	MQTL10.3	chr10	8494248	8504238	LOC_Os10g16974	Os10g0317900	1.4219	1.79627	up	up	OsCYP75B4	Chrysoeriol 5'-Hydroxylase, Flavonoid B-ring hydroxylase, Tricin biosynthesis (Os10t0317900-01);Similar to Flavonoid 3-monooxygenase. (Os10t0317900-02);Non-protein coding transcript. (Os10t0317900-03)
	77	MQTL11.1	chr11	1298250	1298986	LOC_Os11g03420	Os11g0128300	1.47622	1.66249	up	up	OsMIF1	Mini zinc finger protein, A member of the ZF-HD (zinc finger-homeodomain) family, Negative regulation of deep sowing tolerance, Mesocotyl elongation (Os11t0128300-01)
	78	MQTL11.3	chr11	5808714	5809427	LOC_Os11g10590	Os11g0211800	1.45	3.4	up	up	OsDT11	Cysteine-rich peptide, Short-chain peptide, ABA-dependent drought tolerance (Os11t0211800-01)
	79	MQTL11.4	chr11	17352249	17355819	LOC_Os11g29870	Os11g0490900	1.84974	1.4908	up	up	OsWRKY72	WRKY transcription factor 72, ABA response with respect to germination and abiotic stresses, ABA signalling and auxin transport (Os11t0490900-01)
	80	MQTL11.4	chr11	17722080	17725438	LOC_Os11g30484	Os11g0498400	1.28386	1.53014	up	up	-	Zinc finger, C2H2-like domain containing protein. (Os11t0498400-01)
	81	MQTL11.4	chr11	17785138	17792540	LOC_Os11g30560	Os11g0499600	1.17	2.17	up	up	drp7	Hydroxysteroid dehydrogenase, Cuticle formation, Lipid homeostasis, Submergence tolerance (Os11t0499600-01);Similar to cis-2,3-dihydrobiphenyl-2,3-diol dehydrogenase. (Os11t0499600-02)
	82	MQTL11.4	chr11	18294409	18296934	LOC_Os11g31340	Os11g0512100	1.87	2.5	down	down	ONAC127	NAC (NAM, ATAF1/2, CUC2) transcription factor, Heat stress response, Regulation of grain filling (Os11t0512100-01)
	83	MQTL11.4	chr11	18922046	18925254	LOC_Os11g32100	Os11g0523700	2.05238	1.45363	up	up	OsbHLH002	bHLH transcription factor, Positive regulation of chilling tolerance, Control of stomatal initiation, Regulation of mature stoma differentiation (Os11t0523700-01)
	84	MQTL11.4	chr11	18935399	18941686	LOC_Os11g32110	Os11g0523800	1.46784	1.52485	up	up	OsARF1	Similar to Isoform 3 of Auxin response factor 23. (Os11t0523800-01);Auxin response factor 1, Transcription factor, Essential for growth in vegetative organs and seed development (Os11t0523800-02)
	85	MQTL11.4	chr11	19082900	19083859	LOC_Os11g32290	Os11g0525900	1.53524	1.87776	up	up	-	Zinc finger, GRF-type domain containing protein. (Os11t0525900-00)
	86	MQTL11.6	chr11	21524812	21527119	LOC_Os11g36480	Os11g0573200	1.22447	1.68255	up	up	-	Similar to Zinc knuckle family protein, expressed. (Os11t0573200-01)
	87	MQTL11.6	chr11	21806096	21809288	LOC_Os11g36960	Os11g0578100	1.23	2.21	down	down	OsDjC76	Heat shock protein DnaJ, N-terminal domain containing protein. (Os11t0578100-00)
	88	MQTL11.6	chr11	21839186	21843540	LOC_Os11g37000	Os11g0578500	1.01	2.24	down	down	OsDjC77	Heat shock protein DnaJ family protein. (Os11t0578500-01)
	89	MQTL12.1	chr12	320568	323716	LOC_Os12g01530	Os12g0106000	2.68151	3.62086	up	up	OsFER2	Ferritin, Iron storage protein, Iron homeostasis (Os12t0106000-01)
	90	MQTL12.1	chr12	632454	638030	LOC_Os12g02100	Os12g0112300	1.33879	1.4642	up	up	-	ADP/ATP carrier protein domain containing protein. (Os12t0112300-01)
	91	MQTL12.1	chr12	824221	825793	LOC_Os12g02450	Os12g0116700	1.75	3.48	up	up	OsWRKY64	WRKY transcription factor 64, Specific role in defense signaling in rice during M. grisea interactions, Response to the rice pathogens, Regulation of root elongation under iron excess, Iron stress tolerance (Os12t0116700-01)
	92	MQTL12.1	chr12	1107406	1110538	LOC_Os12g02980	Os12g0123500	1.15697	2.35673	down	down	-	Similar to Apyrase precursor (EC 3.6.1.5) (ATP-diphosphatase) (Adenosine diphosphatase) (ADPase) (ATP-diphosphohydrolase). (Os12t0123500-01)
	93	MQTL12.1	chr12	1473487	1476097	LOC_Os12g03670	Os12g0130500	1.33	1.5	up	up	SDRLP-6	S-Domain receptor like protein-6, Response to submergence (Os12t0130500-00)
	94	MQTL12.1	chr12	1567509	1572559	LOC_Os12g03830	Os12g0132500	1.00174	1.88833	down	down	OsZIFL9	Similar to Major facilitator superfamily antiporter. (Os12t0132500-00)
	95	MQTL12.1	chr12	1634877	1645862	LOC_Os12g03950	Os12g0133300	1.24515	2.52691	down	down	OsZIFL13	Similar to Carbohydrate transporter/ sugar porter/ transporter. (Os12t0133300-00)
	96	MQTL12.2	chr12	3867731	3869803	LOC_Os12g07700	Os12g0176200	1.29594	3.26358	down	down	OsISC14	Similar to Nitrogen fixation like protein. (Os12t0176200-01)
	97	MQTL12.2	chr12	4103244	4104420	LOC_Os12g08070	Os12g0181300	2.09917	2.43309	up	up	-	Similar to TRAF-type zinc finger family protein. (Os12t0181300-00)
	98	MQTL12.2	chr12	4120926	4122836	LOC_Os12g08090	Os12g0181500	1.10779	1.8451	up	up	OsAAP11A	Amino acid permease, Transport of amino acids (Os12t0181500-01)
	99	MQTL12.2	chr12	4144620	4146619	LOC_Os12g08130	Os12g0181600	1.02186	1.53204	up	up	OsAAP11B	Amino acid transporter, transmembrane domain containing protein. (Os12t0181600-01)
	100	MQTL12.2	chr12	4515673	4517345	LOC_Os12g08780	Os12g0189500	1.24816	2.70861	down	down	OsYUCCA11	Flavin-containing monooxygenase, Auxin biosynthesis, Endosperm development, Regulation of grain filling (Os12t0189500-01)
	101	MQTL12.2	chr12	4551091	4556193	LOC_Os12g08820	Os12g0190100	1.15639	1.51883	up	up	-	Similar to Auxin-independent growth promoter-like protein. (Os12t0190100-01)
	102	MQTL12.2	chr12	4881038	4884876	LOC_Os12g09300	Os12g0194900	1.22319	1.65011	up	up	OsAAP10B	Amino acid permease, A member of the amino acid transporter (AAT) family, Regulation of tillering and grain yield, Regulation of neutral amino acid transport (Os12t0194900-01)
	103	MQTL12.2	chr12	5045169	5050440	LOC_Os12g09590	Os12g0197700	1.18542	1.53259	up	up	-	Region of unknown function, putative Zinc finger, XS and XH domain containing protein. (Os12t0197700-01)

## Sheet: Table S5
	Enrichment FDR	nGenes	Pathway Genes	Fold Enrichment	Pathways (click for details)
	2.8E-04	5	91	19.1	Amino acid transmembrane transport
	1.0E-03	5	128	13.6	Organic acid transport
	5.9E-04	6	191	10.9	Response to auxin
	2.1E-03	9	620	5	Response to hormone
	2.1E-03	9	630	5	Response to endogenous stimulus
	2.1E-03	10	775	4.5	Response to organic substance
	3.5E-06	21	1745	4.2	Reg. of transcription, DNA-templated
	3.5E-06	21	1745	4.2	Reg. of nucleic acid-templated transcription
	3.5E-06	21	1745	4.2	Reg. of RNA biosynthetic proc.
	2.8E-04	15	1343	3.9	Transmembrane transport
	5.9E-06	20	1881	3.9	Transcription, DNA-templated
	5.9E-06	21	1887	3.9	Nucleic acid-templated transcription
	6.7E-06	21	1922	3.8	Reg. of nucleobase-containing compound metabolic proc.

## Sheet: Table S6
				Fold Change
	MQTL	MSU ID	RAP ID	6h	24h	Regulation	Symbol	Description
	1.2	LOC_Os01g12440	Os01g0224100	1.45383	2.17252	up	OsERF053	Similar to DNA binding protein-like protein. (Os01t0224100-01);Similar to DNA binding protein-like protein. (Os01t0224100-02)
	2.7	LOC_Os02g41800	Os02g0628600	1.24404	2.5051	down	OsARF8	Similar to Auxin response factor 8. (Os02t0628600-01)
	2.7	LOC_Os02g44090	Os02g0658200	3.8897	2.44043	up	-	Zinc finger, PHD-type domain containing protein. (Os02t0658200-01)
	2.7	LOC_Os02g44120	Os02g0659100	1.24753	2.56875	down	OsDLN62	Zinc finger, C2H2-type domain containing protein. (Os02t0659100-01)
	5.1	LOC_Os05g01990	Os05g0110500	1.23888	2.59143	down	OsRH17	Similar to DEAD-box ATP-dependent RNA helicase 17. (Os05t0110500-01);DEAD-box RNA helicase protein, Stress responses (Os05t0110500-02)
	6.1	LOC_Os06g03860	Os06g0129400	1.19	2.25	down	OsSPX-MFS3	Splicing variant of SPX-MFS protein 3 (Os06t0129400-01);Vacuolar phosphate efflux transporter, Pi homeostasis (Os06t0129400-02)
	6.4	LOC_Os06g12370	Os06g0229000	1.2461	2.55763	down	OsFtsH6	Similar to FtsH protease (VAR2) (Zinc dependent protease). (Os06t0229000-01)
	6.4	LOC_Os06g12640	Os06g0232700	1.23946	2.48604	down	-	Similar to SWIM zinc finger family protein. (Os06t0232700-01)
	6.5	LOC_Os06g16060	Os06g0271600	1.51171	2.33859	up	OsRING141	Zinc finger, RING/FYVE/PHD-type domain containing protein. (Os06t0271600-00)
	6.7	LOC_Os06g35960	Os06g0553100	2.23	2.7	up	HSfC2b	Similar to Heat stress transcription factor C-2b. (Os06t0553100-01)
	6.7	LOC_Os06g36210	Os06g0556200	1.23096	2.54651	down	OsAAP12B	Similar to amino acid permease 1. (Os06t0556200-01)
	6.7	LOC_Os06g36560	Os06g0561000	1.75	2.3	up	OsMIOX	Myo-inositol oxygenase, Drought stress tolerance (Os06t0561000-01)
	8.3	LOC_Os08g23410	Os08g0323400	1.23754	2.61901	down	OsISC42	Similar to Rubredoxin (Rd). (Os08t0323400-01)
	11.3	LOC_Os11g10590	Os11g0211800	1.45	3.4	up	OsDT11	Cysteine-rich peptide, Short-chain peptide, ABA-dependent drought tolerance (Os11t0211800-01)
	11.4	LOC_Os11g30560	Os11g0499600	1.17	2.17	up	drp7	Hydroxysteroid dehydrogenase, Cuticle formation, Lipid homeostasis, Submergence tolerance (Os11t0499600-01);Similar to cis-2,3-dihydrobiphenyl-2,3-diol dehydrogenase. (Os11t0499600-02)
	11.4	LOC_Os11g31340	Os11g0512100	1.87	2.5	down	ONAC127	NAC (NAM, ATAF1/2, CUC2) transcription factor, Heat stress response, Regulation of grain filling (Os11t0512100-01)
	11.6	LOC_Os11g36960	Os11g0578100	1.23	2.21	down	OsDjC76	Heat shock protein DnaJ, N-terminal domain containing protein. (Os11t0578100-00)
	11.6	LOC_Os11g37000	Os11g0578500	1.01	2.24	down	OsDjC77	Heat shock protein DnaJ family protein. (Os11t0578500-01)
	12.1	LOC_Os12g01530	Os12g0106000	2.68151	3.62086	up	OsFER2	Ferritin, Iron storage protein, Iron homeostasis (Os12t0106000-01)
	12.1	LOC_Os12g02450	Os12g0116700	1.75	3.48	up	OsWRKY64	WRKY transcription factor 64, Specific role in defense signaling in rice during M. grisea interactions, Response to the rice pathogens, Regulation of root elongation under iron excess, Iron stress tolerance (Os12t0116700-01)
	12.1	LOC_Os12g02980	Os12g0123500	1.15697	2.35673	down	-	Similar to Apyrase precursor (EC 3.6.1.5) (ATP-diphosphatase) (Adenosine diphosphatase) (ADPase) (ATP-diphosphohydrolase). (Os12t0123500-01)
	12.1	LOC_Os12g03950	Os12g0133300	1.24515	2.52691	down	OsZIFL13	Similar to Carbohydrate transporter/ sugar porter/ transporter. (Os12t0133300-00)
	12.2	LOC_Os12g07700	Os12g0176200	1.29594	3.26358	down	OsISC14	Similar to Nitrogen fixation like protein. (Os12t0176200-01)
	12.2	LOC_Os12g08070	Os12g0181300	2.09917	2.43309	up	-	Similar to TRAF-type zinc finger family protein. (Os12t0181300-00)
	12.2	LOC_Os12g08780	Os12g0189500	1.24816	2.70861	down	OsYUCCA11	Flavin-containing monooxygenase, Auxin biosynthesis, Endosperm development, Regulation of grain filling (Os12t0189500-01)

## Sheet: Table S7
		SNP1	SNP2	SNP3	SNP4	SNP5	SNP6	SNP7	SNP8	SNP9
	OsARF8	25134125	25134433	25134783	25134793	25134837
	OsSPX-MFS3	1556763	1557453	1558410	1560319	1560338
	OsMIOX	9137442	9137490	9137655	9137763
	OsRING141	21478844	21478856	21478859	21480354
	HSfC2b	20998166	20998321	20998358	20998389	20998817
	OsFER2	322916	322954	323344	323580
	OsWRKY64	824316	824451	824609	824692	824754
	OsYUCCA11	4515689	4515697	4515708	4516268	4516417	4516431	4516456	4516892	4517287

## Sheet: Table S8
		Hap 1	Hap 2	Hap 3	Hap 4	Hap 5	Hap 6	Superior haplotype
	OsARF8	CGGCC (n=719)	CGACC (n=634)	AAGTT (n=217)	AGGTT (n=547)	-	-	Kasalath [Hap 2]
	OsSPX-MFS3	GGACG (n=2357)	GGATG (n=68)	GTACG (n=288)	TGACG (n=124)	GGGCG (n=60)	GGACA (n=34)	Kasalath [Hap 4]
	OsMIOX	CGTGC (n=1,044)	ACGTT (n=810)	-	-	-	-	IR20 [Hap 1]
	OsRING141	GGGG (n=1,806)	AAAG (n=32)	GAAA (n=69)	GAAG (n=960)	-	-	Kasalath [Hap 4]
	HSfC2b	AAAGA (n=683)	TAGGG (n=1,704)	TAAAG (n=290)	TGAGG (n=49)	-	-	Kasalath [Hap 2]
	OsFER2	GGCC (n=227)	AATG (n=1,004)	GATG (n=422)	GGTC (n=974)	-	-	IR20 [Hap 2]
	OsWRKY64	CCGGT (n=1,117)	ACATT (n=1,126)	ACAGC (n=190)	CTGGT (n=300)	-	-	IR20 [Hap 2]
	OsYUCCA11	AGCTGATCG (n=677)	GTTGGCACA (n=1,668)	GGTGGCACA (n=213)	GGTGGCACG (n=52)	AGCTGATTG (n=61)	AGCTAATCG (n=64)	IR20 [Hap 2]

## Sheet: Table S9
		ind1A	ind1B	ind2	ind3	indx	admix	aus	aro	trop	japx	temp
	OsARF8	80	30	70	234	158	10	16	15	20	1	0	634
	OsSPX-MFS3	0	5	28	32	11	5	34	9	0	0	0	124
	OsMIOX	126	81	126	264	280	16	1	0	7	12	130	1043
	OsRING141	8	40	140	244	247	30	192	19	37	1	1	959
	HSfC2b	199	190	260	452	540	21	16	0	18	1	6	1703
	OsFER2	146	146	116	252	312	7	5	2	10	0	8	1004
	OsWRKY64	91	180	152	265	384	21	7	2	13	0	11	1126
	OsYUCCA11	174	180	244	426	521	31	87	1	2	0	2	1668
		824	852	1136	2169	2453	141	358	48	107	15	158
